# Supplementary material for: A Systematic Literature Review of Mitochondrial DNA Analysis for Horse Genetic Diversity
Source: Animals (Basel). 2025 Mar 20;15(6):885. doi: 10.3390/ani15060885 (PMC11939364; doi:10.3390/ani15060885)
Supplement: Supplementary file 1 [file animals-15-00885-s001.zip]

Archive with 8 entries (8 files):
- Total Genetics.rdf
- Figure S4_Haplogroups Plot.html
- Figure S3_World Map Plot.html
- Total Genetics.html
- Figure S2.png
- Figure S1.png
- Table S2.xlsx
- Table S1.xlsx
