# Supplementary material for: A Systematic Literature Review of Mitochondrial DNA Analysis for Horse Genetic Diversity
Source: Animals (Basel). 2025 Mar 20;15(6):885. doi: 10.3390/ani15060885 (PMC11939364; doi:10.3390/ani15060885)
Supplement: Supplementary file 1 [file animals-15-00885-s001.zip › Total Genetics.rdf]

<rdf:RDF
 xmlns:rdf="http://www.w3.org/1999/02/22-rdf-syntax-ns#"
 xmlns:z="http://www.zotero.org/namespaces/export#"
 xmlns:dcterms="http://purl.org/dc/terms/"
 xmlns:bib="http://purl.org/net/biblio#"
 xmlns:foaf="http://xmlns.com/foaf/0.1/"
 xmlns:link="http://purl.org/rss/1.0/modules/link/"
 xmlns:dc="http://purl.org/dc/elements/1.1/"
 xmlns:prism="http://prismstandard.org/namespaces/1.2/basic/">
    <bib:Article rdf:about="#item_13559">
        <z:itemType>journalArticle</z:itemType>
        <dcterms:isPartOf rdf:resource="urn:issn:2045-2322"/>
        <bib:authors>
            <rdf:Seq>
                <rdf:li>
                    <foaf:Person>
                        <foaf:surname>Wolfsberger</foaf:surname>
                        <foaf:givenName>WW</foaf:givenName>
                    </foaf:Person>
                </rdf:li>
                <rdf:li>
                    <foaf:Person>
                        <foaf:surname>Ayala</foaf:surname>
                        <foaf:givenName>NM</foaf:givenName>
                    </foaf:Person>
                </rdf:li>
                <rdf:li>
                    <foaf:Person>
                        <foaf:surname>Castro-Marquez</foaf:surname>
                        <foaf:givenName>SO</foaf:givenName>
                    </foaf:Person>
                </rdf:li>
                <rdf:li>
                    <foaf:Person>
                        <foaf:surname>Irizarry-Negron</foaf:surname>
                        <foaf:givenName>VM</foaf:givenName>
                    </foaf:Person>
                </rdf:li>
                <rdf:li>
                    <foaf:Person>
                        <foaf:surname>Potapchuk</foaf:surname>
                        <foaf:givenName>A</foaf:givenName>
                    </foaf:Person>
                </rdf:li>
                <rdf:li>
                    <foaf:Person>
                        <foaf:surname>Shchubelka</foaf:surname>
                        <foaf:givenName>K</foaf:givenName>
                    </foaf:Person>
                </rdf:li>
                <rdf:li>
                    <foaf:Person>
                        <foaf:surname>Potish</foaf:surname>
                        <foaf:givenName>L</foaf:givenName>
                    </foaf:Person>
                </rdf:li>
                <rdf:li>
                    <foaf:Person>
                        <foaf:surname>Majeske</foaf:surname>
                        <foaf:givenName>AJ</foaf:givenName>
                    </foaf:Person>
                </rdf:li>
                <rdf:li>
                    <foaf:Person>
                        <foaf:surname>Oliver</foaf:surname>
                        <foaf:givenName>LF</foaf:givenName>
                    </foaf:Person>
                </rdf:li>
                <rdf:li>
                    <foaf:Person>
                        <foaf:surname>Lameiro</foaf:surname>
                        <foaf:givenName>AD</foaf:givenName>
                    </foaf:Person>
                </rdf:li>
                <rdf:li>
                    <foaf:Person>
                        <foaf:surname>Martínez-Cruzado</foaf:surname>
                        <foaf:givenName>JC</foaf:givenName>
                    </foaf:Person>
                </rdf:li>
                <rdf:li>
                    <foaf:Person>
                        <foaf:surname>Lindgren</foaf:surname>
                        <foaf:givenName>G</foaf:givenName>
                    </foaf:Person>
                </rdf:li>
                <rdf:li>
                    <foaf:Person>
                        <foaf:surname>Oleksyk</foaf:surname>
                        <foaf:givenName>TK</foaf:givenName>
                    </foaf:Person>
                </rdf:li>
            </rdf:Seq>
        </bib:authors>
        <dcterms:isReferencedBy rdf:resource="#item_13560"/>
        <dcterms:isReferencedBy rdf:resource="#item_13561"/>
        <dcterms:isReferencedBy rdf:resource="#item_13562"/>
        <dcterms:isReferencedBy rdf:resource="#item_15380"/>
        <link:link rdf:resource="#item_13563"/>
        <dc:subject>Mitochondrial DNA</dc:subject>
        <dc:subject>Animals</dc:subject>
        <dc:subject>Genetic diversity</dc:subject>
        <dc:subject>
           <z:AutomaticTag><rdf:value>Genotype</rdf:value></z:AutomaticTag>
        </dc:subject>
        <dc:subject>Horses</dc:subject>
        <dc:subject>
           <z:AutomaticTag><rdf:value>Breeding</rdf:value></z:AutomaticTag>
        </dc:subject>
        <dc:subject>horse</dc:subject>
        <dc:subject>Genetic analysis</dc:subject>
        <dc:subject>Population genetics</dc:subject>
        <dc:subject>Single-nucleotide polymorphism</dc:subject>
        <dc:subject>
            <z:AutomaticTag>
               <rdf:value>Genetic Variation</rdf:value>
            </z:AutomaticTag>
        </dc:subject>
        <dc:subject>Evolution</dc:subject>
        <dc:subject>Alleles</dc:subject>
        <dc:subject>animal</dc:subject>
        <dc:subject>
            <z:AutomaticTag>
               <rdf:value>DNA, Mitochondrial</rdf:value>
            </z:AutomaticTag>
        </dc:subject>
        <dc:subject>
            <z:AutomaticTag>
               <rdf:value>Polymorphism, Single Nucleotide</rdf:value>
            </z:AutomaticTag>
        </dc:subject>
        <dc:subject>
            <z:AutomaticTag>
               <rdf:value>Selection, Genetic</rdf:value>
            </z:AutomaticTag>
        </dc:subject>
        <dc:subject>*Horses</dc:subject>
        <dc:subject>Gait</dc:subject>
        <dc:subject>Evolutionary genetics</dc:subject>
        <dc:subject>Hypotheses</dc:subject>
        <dc:subject>Agricultural genetics</dc:subject>
        <dc:subject>Animal and Dairy Science</dc:subject>
        <dc:subject>Animal breeding</dc:subject>
        <dc:subject>Husdjursvetenskap</dc:subject>
        <dc:subject>Mutants</dc:subject>
        <dc:subject>Phenotypes</dc:subject>
        <dc:subject>
           <z:AutomaticTag><rdf:value>Puerto Rico</rdf:value></z:AutomaticTag>
        </dc:subject>
        <dc:title>Genetic diversity and selection in Puerto Rican horses</dc:title>
        <dcterms:abstract>Since the first Spanish settlers brought horses to America centuries ago, several local varieties and breeds have been established in the New World. These were generally a consequence of the admixture of the different breeds arriving from Europe. In some instances, local horses have been selectively bred for specific traits, such as appearance, endurance, strength, and gait. We looked at the genetics of two breeds, the Puerto Rican Non-Purebred (PRNPB) (also known as the &quot;Criollo&quot;) horses and the Puerto Rican Paso Fino (PRPF), from the Caribbean Island of Puerto Rico. While it is reasonable to assume that there was a historic connection between the two, the genetic link between them has never been established. In our study, we started by looking at the genetic ancestry and diversity of current Puerto Rican horse populations using a 668 bp fragment of the mitochondrial DNA D-loop (HVR1) in 200 horses from 27 locations on the island. We then genotyped all 200 horses in our sample for the &quot;gait-keeper&quot; DMRT3 mutant allele previously associated with the paso gait especially cherished in this island breed. We also genotyped a subset of 24 samples with the Illumina Neogen Equine Community genome-wide array (65,000 SNPs). This data was further combined with the publicly available PRPF genomes from other studies. Our analysis show an undeniable genetic connection between the two varieties in Puerto Rico, consistent with the hypothesis that PRNPB horses represent the descendants of the original genetic pool, a mix of horses imported from the Iberian Peninsula and elsewhere in Europe. Some of the original founders of PRNRB population must have carried the &quot;gait-keeper&quot; DMRT3 allele upon arrival to the island. From this admixture, the desired traits were selected by the local people over the span of centuries. We propose that the frequency of the mutant &quot;gait-keeper&quot; allele originally increased in the local horses due to the selection for the smooth ride and other characters, long before the PRPF breed was established. To support this hypothesis, we demonstrate that PRNPB horses, and not the purebred PRPF, carry a signature of selection in the genomic region containing the DMRT3 locus to this day. The lack of the detectable signature of selection associated with the DMRT3 in the PRPF would be expected if this native breed was originally derived from the genetic pool of PRNPB horses established earlier and most of the founders already had the mutant allele. Consequently, selection specific to PRPF later focused on allels in other genes (including CHRM5, CYP2E1, MYH7, SRSF1, PAM, PRN and others) that have not been previously associated with the prized paso gait phenotype in Puerto Rico or anywhere else.</dcterms:abstract>
        <dc:date>2022 JAN 11</dc:date>
        <dc:coverage>WOS:000783767400030</dc:coverage>
    </bib:Article>
    <bib:Journal rdf:about="urn:issn:2045-2322">
        <prism:volume>12</prism:volume>
        <dc:title>SCIENTIFIC REPORTS</dc:title>
        <dc:identifier>DOI 10.1038/s41598-021-04537-5</dc:identifier>
        <prism:number>1</prism:number>
        <dc:identifier>ISSN 2045-2322</dc:identifier>
    </bib:Journal>
    <bib:Memo rdf:about="#item_13560">
        <rdf:value>&lt;p&gt;Export Date: 01 December 2024; Cited By: 2&lt;/p&gt;</rdf:value>
    </bib:Memo>
    <bib:Memo rdf:about="#item_13561">
        <rdf:value>&lt;p&gt;Export Date: 06 December 2024; Cited By: 2&lt;/p&gt;</rdf:value>
    </bib:Memo>
    <bib:Memo rdf:about="#item_13562">
        <rdf:value>&lt;p&gt;Export Date: 22 July 2023; Cited By: 1&lt;/p&gt;</rdf:value>
    </bib:Memo>
    <bib:Memo rdf:about="#item_15380">
        <rdf:value>&lt;p&gt;Export Date: 22 July 2023; Cited By: 1&lt;/p&gt;</rdf:value>
    </bib:Memo>
    <z:Attachment rdf:about="#item_13563">
        <z:itemType>attachment</z:itemType>
        <dc:title>PubMed entry</dc:title>
        <dc:identifier>
            <dcterms:URI>
               <rdf:value>http://www.ncbi.nlm.nih.gov/pubmed/35017609</rdf:value>
            </dcterms:URI>
        </dc:identifier>
        <dcterms:dateSubmitted>2024-12-01 21:36:50</dcterms:dateSubmitted>
        <z:linkMode>3</z:linkMode>
        <link:type>text/html</link:type>
    </z:Attachment>
    <bib:Article rdf:about="#item_13573">
        <z:itemType>journalArticle</z:itemType>
        <dcterms:isPartOf rdf:resource="urn:issn:1664-8021"/>
        <bib:authors>
            <rdf:Seq>
                <rdf:li>
                    <foaf:Person>
                        <foaf:surname>Engel</foaf:surname>
                        <foaf:givenName>L</foaf:givenName>
                    </foaf:Person>
                </rdf:li>
                <rdf:li>
                    <foaf:Person>
                        <foaf:surname>Becker</foaf:surname>
                        <foaf:givenName>D</foaf:givenName>
                    </foaf:Person>
                </rdf:li>
                <rdf:li>
                    <foaf:Person>
                        <foaf:surname>Nissen</foaf:surname>
                        <foaf:givenName>T</foaf:givenName>
                    </foaf:Person>
                </rdf:li>
                <rdf:li>
                    <foaf:Person>
                        <foaf:surname>Russ</foaf:surname>
                        <foaf:givenName>I</foaf:givenName>
                    </foaf:Person>
                </rdf:li>
                <rdf:li>
                    <foaf:Person>
                        <foaf:surname>Thaller</foaf:surname>
                        <foaf:givenName>G</foaf:givenName>
                    </foaf:Person>
                </rdf:li>
                <rdf:li>
                    <foaf:Person>
                        <foaf:surname>Krattenmacher</foaf:surname>
                        <foaf:givenName>N</foaf:givenName>
                    </foaf:Person>
                </rdf:li>
            </rdf:Seq>
        </bib:authors>
        <dcterms:isReferencedBy rdf:resource="#item_13574"/>
        <dcterms:isReferencedBy rdf:resource="#item_13575"/>
        <dcterms:isReferencedBy rdf:resource="#item_15360"/>
        <link:link rdf:resource="#item_13576"/>
        <dc:subject>mitochondrial DNA</dc:subject>
        <dc:subject>Genetics</dc:subject>
        <dc:subject>genetic diversity</dc:subject>
        <dc:subject>Holstein horse</dc:subject>
        <dc:subject>maternal lineages</dc:subject>
        <dc:subject>phylogeny</dc:subject>
        <dc:title>Exploring the Origin and Relatedness of Maternal Lineages Through Analysis of Mitochondrial DNA in the Holstein Horse</dc:title>
        <dcterms:abstract>Maternal lineages are important for the breeding decision in the Holstein horse breed. To investigate the genetic diversity of the maternal lineages and the relationships between founder mares, the maternal inherited mitochondrial genome (except the repetitive part of the non-coding region) of 271 mares representing 75 lineages was sequenced. The sequencing predominantly revealed complete homology in the nucleotide sequences between mares from one lineage with exceptions in 13 lineages, where differences in one to three positions are probably caused by de novo mutations or alternate fixation of heteroplasmy. We found 78 distinct haplotypes that have not yet been described in other breeds. Six of these occurred in two or three different lineages indicating a common ancestry. Haplotypes can be divided into eight clusters with all mares from one lineage belonging to the same cluster. Within a cluster, the average number of pairwise differences ranged from zero to 16.49 suggesting close maternal relationships between these mares. The results showed that the current breeding population originated from at least eight ancestral founder mares.</dcterms:abstract>
        <dc:date>2021 JUL 15</dc:date>
        <dc:coverage>WOS:000679170800001</dc:coverage>
    </bib:Article>
    <bib:Journal rdf:about="urn:issn:1664-8021">
        <prism:volume>12</prism:volume>
        <dc:title>FRONTIERS IN GENETICS</dc:title>
        <dc:identifier>DOI 10.3389/fgene.2021.632500</dc:identifier>
        <dc:identifier>ISSN 1664-8021</dc:identifier>
    </bib:Journal>
    <bib:Memo rdf:about="#item_13574">
        <rdf:value>&lt;p&gt;Export Date: 01 December 2024; Cited By: 4&lt;/p&gt;</rdf:value>
    </bib:Memo>
    <bib:Memo rdf:about="#item_13575">
        <rdf:value>&lt;p&gt;Export Date: 06 December 2024; Cited By: 4&lt;/p&gt;</rdf:value>
    </bib:Memo>
    <bib:Memo rdf:about="#item_15360">
        <rdf:value>&lt;p&gt;Export Date: 22 July 2023; Cited By: 2&lt;/p&gt;</rdf:value>
    </bib:Memo>
    <z:Attachment rdf:about="#item_13576">
        <z:itemType>attachment</z:itemType>
        <dc:title>PubMed entry</dc:title>
        <dc:identifier>
            <dcterms:URI>
               <rdf:value>http://www.ncbi.nlm.nih.gov/pubmed/34335677</rdf:value>
            </dcterms:URI>
        </dc:identifier>
        <dcterms:dateSubmitted>2024-12-01 21:36:53</dcterms:dateSubmitted>
        <z:linkMode>3</z:linkMode>
        <link:type>text/html</link:type>
    </z:Attachment>
    <bib:Article rdf:about="#item_13588">
        <z:itemType>journalArticle</z:itemType>
        <dcterms:isPartOf rdf:resource="urn:issn:0378-1119"/>
        <bib:authors>
            <rdf:Seq>
                <rdf:li>
                    <foaf:Person>
                        <foaf:surname>Alves</foaf:surname>
                        <foaf:givenName>JS</foaf:givenName>
                    </foaf:Person>
                </rdf:li>
                <rdf:li>
                    <foaf:Person>
                        <foaf:surname>Anjos</foaf:surname>
                        <foaf:givenName>MD</foaf:givenName>
                    </foaf:Person>
                </rdf:li>
                <rdf:li>
                    <foaf:Person>
                        <foaf:surname>Bastos</foaf:surname>
                        <foaf:givenName>MS</foaf:givenName>
                    </foaf:Person>
                </rdf:li>
                <rdf:li>
                    <foaf:Person>
                        <foaf:surname>de Oliveira</foaf:surname>
                        <foaf:givenName>LSM</foaf:givenName>
                    </foaf:Person>
                </rdf:li>
                <rdf:li>
                    <foaf:Person>
                        <foaf:surname>Oliveira</foaf:surname>
                        <foaf:givenName>IPP</foaf:givenName>
                    </foaf:Person>
                </rdf:li>
                <rdf:li>
                    <foaf:Person>
                        <foaf:surname>Pinto</foaf:surname>
                        <foaf:givenName>LFB</foaf:givenName>
                    </foaf:Person>
                </rdf:li>
                <rdf:li>
                    <foaf:Person>
                        <foaf:surname>de Oliveira</foaf:surname>
                        <foaf:givenName>CAD</foaf:givenName>
                    </foaf:Person>
                </rdf:li>
                <rdf:li>
                    <foaf:Person>
                        <foaf:surname>Costa</foaf:surname>
                        <foaf:givenName>RB</foaf:givenName>
                    </foaf:Person>
                </rdf:li>
                <rdf:li>
                    <foaf:Person>
                        <foaf:surname>de Camargo</foaf:surname>
                        <foaf:givenName>GMF</foaf:givenName>
                    </foaf:Person>
                </rdf:li>
            </rdf:Seq>
        </bib:authors>
        <dcterms:isReferencedBy rdf:resource="#item_13589"/>
        <dcterms:isReferencedBy rdf:resource="#item_13590"/>
        <dcterms:isReferencedBy rdf:resource="#item_13591"/>
        <dcterms:isReferencedBy rdf:resource="#item_15444"/>
        <link:link rdf:resource="#item_13592"/>
        <dc:subject>mtDNA</dc:subject>
        <dc:subject>D-loop</dc:subject>
        <dc:subject>mitochondrial DNA</dc:subject>
        <dc:subject>haplotype</dc:subject>
        <dc:subject>Haplotypes</dc:subject>
        <dc:subject>Animals</dc:subject>
        <dc:subject>Female</dc:subject>
        <dc:subject>Genetic variability</dc:subject>
        <dc:subject>Horses</dc:subject>
        <dc:subject>Breeding</dc:subject>
        <dc:subject>horse</dc:subject>
        <dc:subject>genetic variability</dc:subject>
        <dc:subject>Genetic Variation</dc:subject>
        <dc:subject>animal</dc:subject>
        <dc:subject>DNA, Mitochondrial</dc:subject>
        <dc:subject>female</dc:subject>
        <dc:subject>genetics</dc:subject>
        <dc:subject>genome imprinting</dc:subject>
        <dc:subject>Genomic Imprinting</dc:subject>
        <dc:subject>nucleotide sequence</dc:subject>
        <dc:subject>DNA sequence</dc:subject>
        <dc:subject>Equidae</dc:subject>
        <dc:subject>genetic analysis</dc:subject>
        <dc:subject>nonhuman</dc:subject>
        <dc:subject>priority journal</dc:subject>
        <dc:subject>animal cell</dc:subject>
        <dc:subject>species difference</dc:subject>
        <dc:subject>Species Specificity</dc:subject>
        <dc:subject>controlled study</dc:subject>
        <dc:subject>physiology</dc:subject>
        <dc:subject>unindexed sequence</dc:subject>
        <dc:subject>breeding</dc:subject>
        <dc:subject>Equids</dc:subject>
        <dc:subject>genetic variation</dc:subject>
        <dc:subject>donkey</dc:subject>
        <dc:subject>*Genetic Variation</dc:subject>
        <dc:subject>DNA, Mitochondrial/genetics</dc:subject>
        <dc:subject>population structure</dc:subject>
        <dc:subject>Horses/*genetics/physiology</dc:subject>
        <dc:subject>*Genomic Imprinting</dc:subject>
        <dc:subject>Equidae/*genetics/physiology</dc:subject>
        <dc:subject>Genetic distance</dc:subject>
        <dc:subject>Article</dc:subject>
        <dc:subject>domestic horse</dc:subject>
        <dc:subject>genetic distance</dc:subject>
        <dc:subject>Brazil</dc:subject>
        <dc:subject>Crioulo horse</dc:subject>
        <dc:subject>D loop sequence</dc:subject>
        <dc:subject>ecotype</dc:subject>
        <dc:subject>genetic conservation</dc:subject>
        <dc:subject>horse breed</dc:subject>
        <dc:subject>Lavradeiro horse</dc:subject>
        <dc:subject>mating</dc:subject>
        <dc:subject>mother</dc:subject>
        <dc:subject>native species</dc:subject>
        <dc:subject>Percheron horse</dc:subject>
        <dc:subject>Piquira horse</dc:subject>
        <dc:title>Variability analyses of the maternal lineage of horses and donkeys</dc:title>
        <dcterms:abstract>Equid breeds originating from the Iberian Peninsula and North Africa are believed to have genetically contributed to the formation of breeds and ecotypes from Brazil. The country has numerous breeds and ecotypes of horses and donkeys but there are no extensive studies on maternal genetic diversity and their origins. This study reports the results of the first genetic analysis of all horse and donkey breeds/ecotypes from Brazil based on sequences of the mitochondrial DNA control region (D-loop) whose main objective was to characterize the genetic variation in these animals. These analyses will contribute to the understanding of the current population structure and diversity of breeds/ecotypes of horses and donkeys raised in the Brazil. We analyzed 310 D-loop sequences representing 41 breeds/ecotypes of Equus caballus and Equus asinus, including 14 native horse breeds/ ecotypes, 3 native donkey breeds/ecotypes and 24 cosmopolite horse breeds. The results revealed that the breeds are well structured genetically and that they comprise different groups. A total of 80 and 14 haplotypes were identified for horses and donkeys, respectively. Most of the horse mtDNA haplotypes were shared by many breeds, whereas donkey mtDNA haplotypes seemed to be more group-especif. Some groups presented a low intrabreed distance and/or a low haplotype/nucleotide diversity such as Lavradeiro, Crioulo, Piquira and Percheron horses and Brazilian donkey. Thus, specific actions must be designed for each population. The different levels of genetic diversity provided important information for conservation resource management of adapted groups as well as for mating orientation of breed associations. Some autochthonous ecotypes require attention because of their low genetic variability.</dcterms:abstract>
        <dc:date>2021 FEB 15</dc:date>
        <dc:coverage>WOS:000709764700001</dc:coverage>
    </bib:Article>
    <bib:Journal rdf:about="urn:issn:0378-1119">
        <prism:volume>769</prism:volume>
        <dc:title>GENE</dc:title>
        <dc:identifier>DOI 10.1016/j.gene.2020.145231</dc:identifier>
        <dc:identifier>ISSN 0378-1119</dc:identifier>
    </bib:Journal>
    <bib:Memo rdf:about="#item_13589">
        <rdf:value>&lt;p&gt;Export Date: 01 December 2024; Cited By: 3&lt;/p&gt;</rdf:value>
    </bib:Memo>
    <bib:Memo rdf:about="#item_13590">
        <rdf:value>&lt;p&gt;Export Date: 06 December 2024; Cited By: 3&lt;/p&gt;</rdf:value>
    </bib:Memo>
    <bib:Memo rdf:about="#item_13591">
        <rdf:value>&lt;p&gt;Export Date: 22 July 2023; Cited By: 1&lt;/p&gt;</rdf:value>
    </bib:Memo>
    <bib:Memo rdf:about="#item_15444">
        <rdf:value>&lt;p&gt;Export Date: 22 July 2023; Cited By: 1&lt;/p&gt;</rdf:value>
    </bib:Memo>
    <z:Attachment rdf:about="#item_13592">
        <z:itemType>attachment</z:itemType>
        <dc:title>PubMed entry</dc:title>
        <dc:identifier>
            <dcterms:URI>
               <rdf:value>http://www.ncbi.nlm.nih.gov/pubmed/33065240</rdf:value>
            </dcterms:URI>
        </dc:identifier>
        <dcterms:dateSubmitted>2024-12-01 21:36:55</dcterms:dateSubmitted>
        <z:linkMode>3</z:linkMode>
        <link:type>text/html</link:type>
    </z:Attachment>
    <bib:Article rdf:about="#item_13597">
        <z:itemType>journalArticle</z:itemType>
        <dcterms:isPartOf rdf:resource="urn:issn:1471-2148"/>
        <bib:authors>
            <rdf:Seq>
                <rdf:li>
                    <foaf:Person>
                        <foaf:surname>Ning</foaf:surname>
                        <foaf:givenName>T</foaf:givenName>
                    </foaf:Person>
                </rdf:li>
                <rdf:li>
                    <foaf:Person>
                        <foaf:surname>Ling</foaf:surname>
                        <foaf:givenName>YH</foaf:givenName>
                    </foaf:Person>
                </rdf:li>
                <rdf:li>
                    <foaf:Person>
                        <foaf:surname>Hu</foaf:surname>
                        <foaf:givenName>SJ</foaf:givenName>
                    </foaf:Person>
                </rdf:li>
                <rdf:li>
                    <foaf:Person>
                        <foaf:surname>Ardalan</foaf:surname>
                        <foaf:givenName>A</foaf:givenName>
                    </foaf:Person>
                </rdf:li>
                <rdf:li>
                    <foaf:Person>
                        <foaf:surname>Li</foaf:surname>
                        <foaf:givenName>J</foaf:givenName>
                    </foaf:Person>
                </rdf:li>
                <rdf:li>
                    <foaf:Person>
                        <foaf:surname>Mitra</foaf:surname>
                        <foaf:givenName>B</foaf:givenName>
                    </foaf:Person>
                </rdf:li>
                <rdf:li>
                    <foaf:Person>
                        <foaf:surname>Chaudhuri</foaf:surname>
                        <foaf:givenName>TK</foaf:givenName>
                    </foaf:Person>
                </rdf:li>
                <rdf:li>
                    <foaf:Person>
                        <foaf:surname>Guan</foaf:surname>
                        <foaf:givenName>WJ</foaf:givenName>
                    </foaf:Person>
                </rdf:li>
                <rdf:li>
                    <foaf:Person>
                        <foaf:surname>Zhao</foaf:surname>
                        <foaf:givenName>QJ</foaf:givenName>
                    </foaf:Person>
                </rdf:li>
                <rdf:li>
                    <foaf:Person>
                        <foaf:surname>Ma</foaf:surname>
                        <foaf:givenName>YH</foaf:givenName>
                    </foaf:Person>
                </rdf:li>
                <rdf:li>
                    <foaf:Person>
                        <foaf:surname>Savolainen</foaf:surname>
                        <foaf:givenName>P</foaf:givenName>
                    </foaf:Person>
                </rdf:li>
                <rdf:li>
                    <foaf:Person>
                        <foaf:surname>Zhang</foaf:surname>
                        <foaf:givenName>YP</foaf:givenName>
                    </foaf:Person>
                </rdf:li>
            </rdf:Seq>
        </bib:authors>
        <dcterms:isReferencedBy rdf:resource="#item_13598"/>
        <dcterms:isReferencedBy rdf:resource="#item_13599"/>
        <link:link rdf:resource="#item_13600"/>
        <dc:subject>
           <z:AutomaticTag><rdf:value>Phylogeny</rdf:value></z:AutomaticTag>
        </dc:subject>
        <dc:subject>
           <z:AutomaticTag><rdf:value>Haplotypes</rdf:value></z:AutomaticTag>
        </dc:subject>
        <dc:subject>
           <z:AutomaticTag><rdf:value>Animals</rdf:value></z:AutomaticTag>
        </dc:subject>
        <dc:subject>
           <z:AutomaticTag><rdf:value>Domestication</rdf:value></z:AutomaticTag>
        </dc:subject>
        <dc:subject>
           <z:AutomaticTag><rdf:value>Horses</rdf:value></z:AutomaticTag>
        </dc:subject>
        <dc:subject>
            <z:AutomaticTag>
               <rdf:value>Genetic Variation</rdf:value>
            </z:AutomaticTag>
        </dc:subject>
        <dc:subject>
           <z:AutomaticTag><rdf:value>Phylogeography</rdf:value></z:AutomaticTag>
        </dc:subject>
        <dc:subject>
           <z:AutomaticTag><rdf:value>East Asia</rdf:value></z:AutomaticTag>
        </dc:subject>
        <dc:subject>
            <z:AutomaticTag>
               <rdf:value>DNA, Mitochondrial</rdf:value>
            </z:AutomaticTag>
        </dc:subject>
        <dc:subject>
           <z:AutomaticTag><rdf:value>Equidae</rdf:value></z:AutomaticTag>
        </dc:subject>
        <dc:subject>
            <z:AutomaticTag>
               <rdf:value>Genome, Mitochondrial</rdf:value>
            </z:AutomaticTag>
        </dc:subject>
        <dc:subject>
            <z:AutomaticTag>
               <rdf:value>Locus Control Region</rdf:value>
            </z:AutomaticTag>
        </dc:subject>
        <dc:subject>
           <z:AutomaticTag><rdf:value>Domestic horse</rdf:value></z:AutomaticTag>
        </dc:subject>
        <dc:subject>
           <z:AutomaticTag><rdf:value>Gene Flow</rdf:value></z:AutomaticTag>
        </dc:subject>
        <dc:subject>
            <z:AutomaticTag>
               <rdf:value>Principal Component Analysis</rdf:value>
            </z:AutomaticTag>
        </dc:subject>
        <dc:subject>
           <z:AutomaticTag><rdf:value>Asia, Eastern</rdf:value></z:AutomaticTag>
        </dc:subject>
        <dc:subject>
           <z:AutomaticTag><rdf:value>External input</rdf:value></z:AutomaticTag>
        </dc:subject>
        <dc:subject>
           <z:AutomaticTag><rdf:value>Local origin</rdf:value></z:AutomaticTag>
        </dc:subject>
        <dc:title>Local origin or external input: modern horse origin in East Asia</dc:title>
        <dcterms:abstract>Background Despite decades of research, the horse domestication scenario in East Asia remains poorly understood. Results The study identified 16 haplogroups with fine-scale phylogenetic resolution using mitochondrial genomes of 317 horse samples. The time to the most recent common ancestor of the 16 haplogroups ranges from [0.8-3.1] thousand years ago (KYA) to [7.9-27.1] KYA. With combined analyses of the mitochondrial control region for 35 extant Przewalski's horses, 3544 modern and 203 ancient horses across the world, researchers provide evidence for that East Asian prevalent haplogroups Q and R were indigenously domesticated or they were involved in numerous distinct genetic components from wild horses in the southern part of East Asia. These events of haplotypes Q and R occurred during 4.7 to 16.3 KYA and 2.1 to 11.5 KYA, respectively. The diffusion of preponderant European haplogroups L from west to East Asia is consistent with the external gene input. Furthermore, genetic differences were detected between northern East Asia and southern East Asia cohorts by Principal Component Analysis, Analysis of Molecular Variance test, the chi(2) test and phylogeographic analyses. Conclusions All results suggest a complex picture of horse domestication, as well as geographic pattern in East Asia. Both local origin and external input occurred in East Asia horse populations. And besides, there are at least two different domestication or hybridization centers in East Asia.</dcterms:abstract>
        <dc:date>2019 NOV 27</dc:date>
        <dc:coverage>WOS:000499941200002</dc:coverage>
    </bib:Article>
    <bib:Journal rdf:about="urn:issn:1471-2148">
        <prism:volume>19</prism:volume>
        <dc:title>BMC EVOLUTIONARY BIOLOGY</dc:title>
        <dc:identifier>DOI 10.1186/s12862-019-1532-y</dc:identifier>
        <prism:number>1</prism:number>
        <dc:identifier>ISSN 1471-2148</dc:identifier>
    </bib:Journal>
    <bib:Memo rdf:about="#item_13598">
        <rdf:value>&lt;p&gt;Export Date: 01 December 2024; Cited By: 3&lt;/p&gt;</rdf:value>
    </bib:Memo>
    <bib:Memo rdf:about="#item_13599">
        <rdf:value>&lt;p&gt;Export Date: 06 December 2024; Cited By: 3&lt;/p&gt;</rdf:value>
    </bib:Memo>
    <z:Attachment rdf:about="#item_13600">
        <z:itemType>attachment</z:itemType>
        <dc:title>PubMed entry</dc:title>
        <dc:identifier>
            <dcterms:URI>
               <rdf:value>http://www.ncbi.nlm.nih.gov/pubmed/31775623</rdf:value>
            </dcterms:URI>
        </dc:identifier>
        <dcterms:dateSubmitted>2024-12-01 21:37:09</dcterms:dateSubmitted>
        <z:linkMode>3</z:linkMode>
        <link:type>text/html</link:type>
    </z:Attachment>
    <bib:Article rdf:about="#item_13614">
        <z:itemType>journalArticle</z:itemType>
        <dcterms:isPartOf rdf:resource="urn:issn:1932-6203"/>
        <bib:authors>
            <rdf:Seq>
                <rdf:li>
                    <foaf:Person>
                        <foaf:surname>Yang</foaf:surname>
                        <foaf:givenName>L</foaf:givenName>
                    </foaf:Person>
                </rdf:li>
                <rdf:li>
                    <foaf:Person>
                        <foaf:surname>Kong</foaf:surname>
                        <foaf:givenName>XY</foaf:givenName>
                    </foaf:Person>
                </rdf:li>
                <rdf:li>
                    <foaf:Person>
                        <foaf:surname>Yang</foaf:surname>
                        <foaf:givenName>SL</foaf:givenName>
                    </foaf:Person>
                </rdf:li>
                <rdf:li>
                    <foaf:Person>
                        <foaf:surname>Dong</foaf:surname>
                        <foaf:givenName>XX</foaf:givenName>
                    </foaf:Person>
                </rdf:li>
                <rdf:li>
                    <foaf:Person>
                        <foaf:surname>Yang</foaf:surname>
                        <foaf:givenName>JF</foaf:givenName>
                    </foaf:Person>
                </rdf:li>
                <rdf:li>
                    <foaf:Person>
                        <foaf:surname>Gou</foaf:surname>
                        <foaf:givenName>X</foaf:givenName>
                    </foaf:Person>
                </rdf:li>
                <rdf:li>
                    <foaf:Person>
                        <foaf:surname>Zhang</foaf:surname>
                        <foaf:givenName>H</foaf:givenName>
                    </foaf:Person>
                </rdf:li>
            </rdf:Seq>
        </bib:authors>
        <dcterms:isReferencedBy rdf:resource="#item_13615"/>
        <dcterms:isReferencedBy rdf:resource="#item_13616"/>
        <dcterms:isReferencedBy rdf:resource="#item_13617"/>
        <dcterms:isReferencedBy rdf:resource="#item_15398"/>
        <link:link rdf:resource="#item_13618"/>
        <dc:subject>Mitochondrial DNA</dc:subject>
        <dc:subject>Phylogenetics</dc:subject>
        <dc:subject>Phylogeny</dc:subject>
        <dc:subject>mitochondrial DNA</dc:subject>
        <dc:subject>Genetics</dc:subject>
        <dc:subject>haplotype</dc:subject>
        <dc:subject>Haplotypes</dc:subject>
        <dc:subject>Agriculture</dc:subject>
        <dc:subject>Animals</dc:subject>
        <dc:subject>Deoxyribonucleic acid</dc:subject>
        <dc:subject>DNA</dc:subject>
        <dc:subject>Domestication</dc:subject>
        <dc:subject>Female</dc:subject>
        <dc:subject>Genetic diversity</dc:subject>
        <dc:subject>Horses</dc:subject>
        <dc:subject>Male</dc:subject>
        <dc:subject>Biology and Life Sciences</dc:subject>
        <dc:subject>Breeding</dc:subject>
        <dc:subject>Nucleotide sequence</dc:subject>
        <dc:subject>Gene sequencing</dc:subject>
        <dc:subject>Methods</dc:subject>
        <dc:subject>horse</dc:subject>
        <dc:subject>phylogeny</dc:subject>
        <dc:subject>genetic variability</dc:subject>
        <dc:subject>Network analysis</dc:subject>
        <dc:subject>Population genetics</dc:subject>
        <dc:subject>Populations</dc:subject>
        <dc:subject>Genetic Variation</dc:subject>
        <dc:subject>Zoology</dc:subject>
        <dc:subject>Animal sciences</dc:subject>
        <dc:subject>Laboratories</dc:subject>
        <dc:subject>Bioinformatics</dc:subject>
        <dc:subject>Migration</dc:subject>
        <dc:subject>Neolithic</dc:subject>
        <dc:subject>People and Places</dc:subject>
        <dc:subject>Sheep</dc:subject>
        <dc:subject>Genetics, Population</dc:subject>
        <dc:subject>animal</dc:subject>
        <dc:subject>DNA, Mitochondrial</dc:subject>
        <dc:subject>female</dc:subject>
        <dc:subject>genetics</dc:subject>
        <dc:subject>male</dc:subject>
        <dc:subject>DNA sequence</dc:subject>
        <dc:subject>nonhuman</dc:subject>
        <dc:subject>sequence alignment</dc:subject>
        <dc:subject>population genetics</dc:subject>
        <dc:subject>controlled study</dc:subject>
        <dc:subject>classification</dc:subject>
        <dc:subject>population migration</dc:subject>
        <dc:subject>breeding</dc:subject>
        <dc:subject>domestic animal</dc:subject>
        <dc:subject>Mongolia</dc:subject>
        <dc:subject>genetic variation</dc:subject>
        <dc:subject>phylogenetic tree</dc:subject>
        <dc:subject>geographic distribution</dc:subject>
        <dc:subject>DNA, Mitochondrial/*genetics</dc:subject>
        <dc:subject>Horses/classification/*genetics</dc:subject>
        <dc:subject>*Haplotypes</dc:subject>
        <dc:subject>Tibet</dc:subject>
        <dc:subject>Article</dc:subject>
        <dc:subject>wild animal</dc:subject>
        <dc:subject>introgression</dc:subject>
        <dc:title>Haplotype diversity in mitochondrial DNA reveals the multiple origins of Tibetan horse</dc:title>
        <dcterms:abstract>The Tibetan horse is a species endemic to the Tibetan plateau, with considerable economic value in the region. However, we currently have little genetic evidence to verify whether the breed originated in Tibet or if it entered the area via an ancient migratory route. In the present study, we analyzed the hypervariable segment I sequences of mitochondrial DNA (mtDNA) in 2,050 horses, including 290 individuals from five Tibetan populations and 1,760 from other areas across Asia. Network analysis revealed multiple maternal lineages in the Tibetan horse. Component analysis of sub-lineage F3 indicated that it decreased in frequency from east to west, a trend reflected both southward and northward from Inner Mongolia. Analysis of population genetics showed that the Deqen horse of eastern Tibet was more closely related to the Ningqiang horse of northern China than to other Tibetan horses or the Yunnan horse. These results indicated that the Tibetan horse migrated first from Central Asia to Mongolia, moved south to eastern Tibet (near Deqen), then finally westward to other regions of Tibet. We also identified a novel lineage K that mainly comprises Tibetan and Yunnan horses, suggesting autochthonous domesticated origin for some Tibetan horse breeds from local wild horses. In conclusion, our study demonstrated that modern Tibetan horse breeds originated from the introgression of local wild horses with exotic domesticated populations outside China.</dcterms:abstract>
        <dc:date>2018 JUL 27</dc:date>
        <dc:coverage>WOS:000440006600049</dc:coverage>
    </bib:Article>
    <bib:Journal rdf:about="urn:issn:1932-6203">
        <prism:volume>13</prism:volume>
        <dc:title>PLOS ONE</dc:title>
        <dc:identifier>DOI 10.1371/journal.pone.0201564</dc:identifier>
        <prism:number>7</prism:number>
        <dc:identifier>ISSN 1932-6203</dc:identifier>
    </bib:Journal>
    <bib:Memo rdf:about="#item_13615">
        <rdf:value>&lt;p&gt;Export Date: 01 December 2024; Cited By: 14&lt;/p&gt;</rdf:value>
    </bib:Memo>
    <bib:Memo rdf:about="#item_13616">
        <rdf:value>&lt;p&gt;Export Date: 06 December 2024; Cited By: 14&lt;/p&gt;</rdf:value>
    </bib:Memo>
    <bib:Memo rdf:about="#item_13617">
        <rdf:value>&lt;p&gt;Export Date: 22 July 2023; Cited By: 8&lt;/p&gt;</rdf:value>
    </bib:Memo>
    <bib:Memo rdf:about="#item_15398">
        <rdf:value>&lt;p&gt;Export Date: 22 July 2023; Cited By: 8&lt;/p&gt;</rdf:value>
    </bib:Memo>
    <z:Attachment rdf:about="#item_13618">
        <z:itemType>attachment</z:itemType>
        <dc:title>PubMed entry</dc:title>
        <dc:identifier>
            <dcterms:URI>
               <rdf:value>http://www.ncbi.nlm.nih.gov/pubmed/30052677</rdf:value>
            </dcterms:URI>
        </dc:identifier>
        <dcterms:dateSubmitted>2024-12-01 21:36:51</dcterms:dateSubmitted>
        <z:linkMode>3</z:linkMode>
        <link:type>text/html</link:type>
    </z:Attachment>
    <bib:Article rdf:about="#item_13619">
        <z:itemType>journalArticle</z:itemType>
        <dcterms:isPartOf rdf:resource="urn:issn:2167-8359"/>
        <bib:authors>
            <rdf:Seq>
                <rdf:li>
                    <foaf:Person>
                        <foaf:surname>Ma</foaf:surname>
                        <foaf:givenName>HY</foaf:givenName>
                    </foaf:Person>
                </rdf:li>
                <rdf:li>
                    <foaf:Person>
                        <foaf:surname>Wu</foaf:surname>
                        <foaf:givenName>YJ</foaf:givenName>
                    </foaf:Person>
                </rdf:li>
                <rdf:li>
                    <foaf:Person>
                        <foaf:surname>Xiang</foaf:surname>
                        <foaf:givenName>H</foaf:givenName>
                    </foaf:Person>
                </rdf:li>
                <rdf:li>
                    <foaf:Person>
                        <foaf:surname>Yang</foaf:surname>
                        <foaf:givenName>YZ</foaf:givenName>
                    </foaf:Person>
                </rdf:li>
                <rdf:li>
                    <foaf:Person>
                        <foaf:surname>Wang</foaf:surname>
                        <foaf:givenName>M</foaf:givenName>
                    </foaf:Person>
                </rdf:li>
                <rdf:li>
                    <foaf:Person>
                        <foaf:surname>Zhao</foaf:surname>
                        <foaf:givenName>CJ</foaf:givenName>
                    </foaf:Person>
                </rdf:li>
                <rdf:li>
                    <foaf:Person>
                        <foaf:surname>Wu</foaf:surname>
                        <foaf:givenName>CX</foaf:givenName>
                    </foaf:Person>
                </rdf:li>
            </rdf:Seq>
        </bib:authors>
        <dcterms:isReferencedBy rdf:resource="#item_13620"/>
        <dcterms:isReferencedBy rdf:resource="#item_13621"/>
        <dcterms:isReferencedBy rdf:resource="#item_15439"/>
        <link:link rdf:resource="#item_13622"/>
        <dc:subject>Mitochondrial DNA</dc:subject>
        <dc:subject>Phylogenetics</dc:subject>
        <dc:subject>Phylogeny</dc:subject>
        <dc:subject>mitochondrial DNA</dc:subject>
        <dc:subject>Genetics</dc:subject>
        <dc:subject>Haplotypes</dc:subject>
        <dc:subject>Animals</dc:subject>
        <dc:subject>Biology</dc:subject>
        <dc:subject>Deoxyribonucleic acid</dc:subject>
        <dc:subject>DNA</dc:subject>
        <dc:subject>Domestication</dc:subject>
        <dc:subject>Genetic diversity</dc:subject>
        <dc:subject>Horses</dc:subject>
        <dc:subject>haplogroup</dc:subject>
        <dc:subject>Genetic testing</dc:subject>
        <dc:subject>Nucleotide sequence</dc:subject>
        <dc:subject>Genomes</dc:subject>
        <dc:subject>horse</dc:subject>
        <dc:subject>phylogeny</dc:subject>
        <dc:subject>genetic variability</dc:subject>
        <dc:subject>Zoology</dc:subject>
        <dc:subject>Agricultural Science</dc:subject>
        <dc:subject>Animal sciences</dc:subject>
        <dc:subject>Divergence time</dc:subject>
        <dc:subject>East Asia</dc:subject>
        <dc:subject>Evolution</dc:subject>
        <dc:subject>Evolutionary Studies</dc:subject>
        <dc:subject>Genetic origins</dc:subject>
        <dc:subject>Geographical distribution</dc:subject>
        <dc:subject>Horse mitochondrial genome</dc:subject>
        <dc:subject>HVR-1</dc:subject>
        <dc:subject>Laboratories</dc:subject>
        <dc:subject>Studies</dc:subject>
        <dc:subject>DNA sequence</dc:subject>
        <dc:subject>nonhuman</dc:subject>
        <dc:subject>polymerase chain reaction</dc:subject>
        <dc:subject>animal experiment</dc:subject>
        <dc:subject>chloroform</dc:subject>
        <dc:subject>gene sequence</dc:subject>
        <dc:subject>mitochondrial genome</dc:subject>
        <dc:subject>cell lineage</dc:subject>
        <dc:subject>molecular biology</dc:subject>
        <dc:subject>DNA extraction</dc:subject>
        <dc:subject>inheritance</dc:subject>
        <dc:subject>geographic distribution</dc:subject>
        <dc:subject>Article</dc:subject>
        <dc:subject>blood sampling</dc:subject>
        <dc:subject>animal genetics</dc:subject>
        <dc:subject>hvr 1 sequence</dc:subject>
        <dc:subject>phenol</dc:subject>
        <dc:title>Some maternal lineages of domestic horses may have origins in East Asia revealed with further evidence of mitochondrial genomes and HVR-1 sequences</dc:title>
        <dcterms:abstract>Objectives. There are large populations of indigenous horse (Equus caballus) in China and some other parts of East Asia. However, their matrilineal genetic diversity and origin remained poorly understood. Using a combination of mitochondrial DNA (mtDNA) and hypervariable region (HVR-1) sequences, we aim to investigate the origin of matrilineal inheritance in these domestic horses.
Methods. To investigate patterns of matrilineal inheritance in domestic horses, we conducted a phylogenetic study using 31 de novo mtDNA genomes together with 317 others from the GenBank. In terms of the updated phylogeny, a total of 5,180 horse mitochondrial HVR-1 sequences were analyzed.
Results. Eightteen haplogroups (Aw-Rw) were uncovered from the analysis of the whole mitochondrial genomes. Most of which have a divergence time before the earliest domestication of wild horses (about 5,800 years ago) and during the Upper Paleolithic (35-10 KYA). The distribution of some haplogroups shows geographic patterns. The Lw haplogroup contained a significantly higher proportion of European horses than the horses from other regions, while haplogroups Jw, Rw, and some maternal lineages of Cw, have a higher frequency in the horses from East Asia. The 5,180 sequences of horse mitochondrial HVR-1 form nine major haplogroups (A-I). We revealed a corresponding relationship between the haplotypes of HVR-1 and those of whole mitochondrial DNA sequences. The data of the HVR-1 sequences also suggests that Jw, Rw, and some haplotypes of Cw may have originated in East Asia while Lw probably formed in Europe.
Conclusions. Our study supports the hypothesis of the multiple origins of the maternal lineage of domestic horses and some maternal lineages of domestic horses may have originated from East Asia.</dcterms:abstract>
        <dc:date>2018 JUN 1</dc:date>
        <dc:coverage>WOS:000434234900007</dc:coverage>
    </bib:Article>
    <bib:Journal rdf:about="urn:issn:2167-8359">
        <prism:volume>6</prism:volume>
        <dc:title>PEERJ</dc:title>
        <dc:identifier>DOI 10.7717/peerj.4896</dc:identifier>
        <dc:identifier>ISSN 2167-8359</dc:identifier>
    </bib:Journal>
    <bib:Memo rdf:about="#item_13620">
        <rdf:value>&lt;p&gt;Export Date: 01 December 2024; Cited By: 5&lt;/p&gt;</rdf:value>
    </bib:Memo>
    <bib:Memo rdf:about="#item_13621">
        <rdf:value>&lt;p&gt;Export Date: 06 December 2024; Cited By: 5&lt;/p&gt;</rdf:value>
    </bib:Memo>
    <bib:Memo rdf:about="#item_15439">
        <rdf:value>&lt;p&gt;Export Date: 22 July 2023; Cited By: 3&lt;/p&gt;</rdf:value>
    </bib:Memo>
    <z:Attachment rdf:about="#item_13622">
        <z:itemType>attachment</z:itemType>
        <dc:title>PubMed entry</dc:title>
        <dc:identifier>
            <dcterms:URI>
               <rdf:value>http://www.ncbi.nlm.nih.gov/pubmed/29868288</rdf:value>
            </dcterms:URI>
        </dc:identifier>
        <dcterms:dateSubmitted>2024-12-01 21:37:37</dcterms:dateSubmitted>
        <z:linkMode>3</z:linkMode>
        <link:type>text/html</link:type>
    </z:Attachment>
    <bib:Article rdf:about="#item_13627">
        <z:itemType>journalArticle</z:itemType>
        <dcterms:isPartOf>
            <bib:Journal>
                <prism:volume>12</prism:volume>
                <dc:title>PLOS ONE</dc:title>
                <dc:identifier>DOI 10.1371/journal.pone.0184309</dc:identifier>
                <prism:number>8</prism:number>
                <dc:identifier>ISSN 1932-6203</dc:identifier>
            </bib:Journal>
        </dcterms:isPartOf>
        <bib:authors>
            <rdf:Seq>
                <rdf:li>
                    <foaf:Person>
                        <foaf:surname>Hudson</foaf:surname>
                        <foaf:givenName>W</foaf:givenName>
                    </foaf:Person>
                </rdf:li>
            </rdf:Seq>
        </bib:authors>
        <dcterms:isReferencedBy rdf:resource="#item_13628"/>
        <dcterms:isReferencedBy rdf:resource="#item_13629"/>
        <dcterms:isReferencedBy rdf:resource="#item_15446"/>
        <link:link rdf:resource="#item_13630"/>
        <dc:subject>Mitochondrial DNA</dc:subject>
        <dc:subject>Phylogenetics</dc:subject>
        <dc:subject>Phylogeny</dc:subject>
        <dc:subject>mitochondrial DNA</dc:subject>
        <dc:subject>haplotype</dc:subject>
        <dc:subject>Haplotypes</dc:subject>
        <dc:subject>Agriculture</dc:subject>
        <dc:subject>Animals</dc:subject>
        <dc:subject>Deoxyribonucleic acid</dc:subject>
        <dc:subject>DNA</dc:subject>
        <dc:subject>Genetic diversity</dc:subject>
        <dc:subject>Horses</dc:subject>
        <dc:subject>Horses - genetics</dc:subject>
        <dc:subject>Genetic aspects</dc:subject>
        <dc:subject>Animal husbandry</dc:subject>
        <dc:subject>Arabian horse</dc:subject>
        <dc:subject>Biology and Life Sciences</dc:subject>
        <dc:subject>Breeding</dc:subject>
        <dc:subject>DNA, Mitochondrial - genetics</dc:subject>
        <dc:subject>Egypt</dc:subject>
        <dc:subject>Genetic isolation</dc:subject>
        <dc:subject>Genetic testing</dc:subject>
        <dc:subject>Genetic variation</dc:subject>
        <dc:subject>Haplotypes - genetics</dc:subject>
        <dc:subject>Mitochondria - genetics</dc:subject>
        <dc:subject>Nucleotide sequence</dc:subject>
        <dc:subject>Pedigree</dc:subject>
        <dc:subject>Physiological aspects</dc:subject>
        <dc:subject>Research and Analysis Methods</dc:subject>
        <dc:subject>Statistical analysis</dc:subject>
        <dc:subject>Mitochondria</dc:subject>
        <dc:subject>horse</dc:subject>
        <dc:subject>phylogeny</dc:subject>
        <dc:subject>genetic variability</dc:subject>
        <dc:subject>Equus</dc:subject>
        <dc:subject>animal</dc:subject>
        <dc:subject>DNA, Mitochondrial</dc:subject>
        <dc:subject>genetics</dc:subject>
        <dc:subject>pedigree</dc:subject>
        <dc:subject>DNA sequence</dc:subject>
        <dc:subject>nonhuman</dc:subject>
        <dc:subject>DNA determination</dc:subject>
        <dc:subject>sequence analysis</dc:subject>
        <dc:subject>controlled study</dc:subject>
        <dc:subject>mitochondrion</dc:subject>
        <dc:subject>DNA polymorphism</dc:subject>
        <dc:subject>breeding</dc:subject>
        <dc:subject>reliability</dc:subject>
        <dc:subject>geographic distribution</dc:subject>
        <dc:subject>DNA, Mitochondrial/*genetics</dc:subject>
        <dc:subject>Horses/*genetics</dc:subject>
        <dc:subject>*Phylogeny</dc:subject>
        <dc:subject>Haplotypes/genetics</dc:subject>
        <dc:subject>Mitochondria/genetics</dc:subject>
        <dc:subject>Article</dc:subject>
        <dc:subject>agriculture</dc:subject>
        <dc:subject>horse breed</dc:subject>
        <dc:subject>Egyptian Arabian equine</dc:subject>
        <dc:title>Whole-loop mitochondrial DNA D-loop sequence variability in Egyptian Arabian equine matrilines</dc:title>
        <dcterms:abstract>Background
Egyptian Arabian horses have been maintained in a state of genetic isolation for over a hundred years. There is only limited genetic proof that the studbook records of female lines of Egyptian Arabian pedigrees are reliable. This study characterized the mitochondrial DNA (mtDNA) signatures of 126 horses representing 14 matrilines in the Egyptian Agricultural Organization (EAO) horse-breeding program.
Findings
Analysis of the whole D-loop sequence yielded additional information compared to hypervariable region-1 (HVR1) analysis alone, with 42 polymorphic sites representing ten haplotypes compared to 16 polymorphic sites representing nine haplotypes, respectively. Most EAO haplotypes belonged to ancient haplogroups, suggesting origin from a wide geographical area over many thousands of years, although one haplotype was novel.
Conclusions
Historical families share haplotypes and some individuals from different strains belonged to the same haplogroup: the classical EAO strain designation is not equivalent to modern monophyletic matrilineal groups. Phylogenetic inference showed that the foundation mares of the historical haplotypes were highly likely to have the same haplotypes as the animals studied (p &gt; 0.998 in all cases), confirming the reliability of EAO studbook records and providing the opportunity for breeders to confirm the ancestry of their horses.</dcterms:abstract>
        <dc:date>2017 AUG 31</dc:date>
        <dc:coverage>WOS:000408740500082</dc:coverage>
    </bib:Article>
    <bib:Memo rdf:about="#item_13628">
        <rdf:value>&lt;p&gt;Export Date: 01 December 2024; Cited By: 10&lt;/p&gt;</rdf:value>
    </bib:Memo>
    <bib:Memo rdf:about="#item_13629">
        <rdf:value>&lt;p&gt;Export Date: 06 December 2024; Cited By: 10&lt;/p&gt;</rdf:value>
    </bib:Memo>
    <bib:Memo rdf:about="#item_15446">
        <rdf:value>&lt;p&gt;Export Date: 22 July 2023; Cited By: 8&lt;/p&gt;</rdf:value>
    </bib:Memo>
    <z:Attachment rdf:about="#item_13630">
        <z:itemType>attachment</z:itemType>
        <dc:title>PubMed entry</dc:title>
        <dc:identifier>
            <dcterms:URI>
               <rdf:value>http://www.ncbi.nlm.nih.gov/pubmed/28859174</rdf:value>
            </dcterms:URI>
        </dc:identifier>
        <dcterms:dateSubmitted>2024-12-01 21:37:13</dcterms:dateSubmitted>
        <z:linkMode>3</z:linkMode>
        <link:type>text/html</link:type>
    </z:Attachment>
    <bib:Article rdf:about="#item_13631">
        <z:itemType>journalArticle</z:itemType>
        <dcterms:isPartOf rdf:resource="urn:issn:0301-4851"/>
        <bib:authors>
            <rdf:Seq>
                <rdf:li>
                    <foaf:Person>
                        <foaf:surname>Yoon</foaf:surname>
                        <foaf:givenName>SH</foaf:givenName>
                    </foaf:Person>
                </rdf:li>
                <rdf:li>
                    <foaf:Person>
                        <foaf:surname>Kim</foaf:surname>
                        <foaf:givenName>J</foaf:givenName>
                    </foaf:Person>
                </rdf:li>
                <rdf:li>
                    <foaf:Person>
                        <foaf:surname>Shin</foaf:surname>
                        <foaf:givenName>D</foaf:givenName>
                    </foaf:Person>
                </rdf:li>
                <rdf:li>
                    <foaf:Person>
                        <foaf:surname>Cho</foaf:surname>
                        <foaf:givenName>S</foaf:givenName>
                    </foaf:Person>
                </rdf:li>
                <rdf:li>
                    <foaf:Person>
                        <foaf:surname>Kwak</foaf:surname>
                        <foaf:givenName>W</foaf:givenName>
                    </foaf:Person>
                </rdf:li>
                <rdf:li>
                    <foaf:Person>
                        <foaf:surname>Lee</foaf:surname>
                        <foaf:givenName>HK</foaf:givenName>
                    </foaf:Person>
                </rdf:li>
                <rdf:li>
                    <foaf:Person>
                        <foaf:surname>Park</foaf:surname>
                        <foaf:givenName>KD</foaf:givenName>
                    </foaf:Person>
                </rdf:li>
                <rdf:li>
                    <foaf:Person>
                        <foaf:surname>Kim</foaf:surname>
                        <foaf:givenName>H</foaf:givenName>
                    </foaf:Person>
                </rdf:li>
            </rdf:Seq>
        </bib:authors>
        <dcterms:isReferencedBy rdf:resource="#item_13632"/>
        <dcterms:isReferencedBy rdf:resource="#item_13633"/>
        <dcterms:isReferencedBy rdf:resource="#item_13634"/>
        <dcterms:isReferencedBy rdf:resource="#item_15352"/>
        <link:link rdf:resource="#item_13635"/>
        <dc:subject>Phylogeny</dc:subject>
        <dc:subject>mitochondrial DNA</dc:subject>
        <dc:subject>Animals</dc:subject>
        <dc:subject>Horses</dc:subject>
        <dc:subject>Breeding</dc:subject>
        <dc:subject>Mitochondria</dc:subject>
        <dc:subject>Sequence Analysis, DNA</dc:subject>
        <dc:subject>horse</dc:subject>
        <dc:subject>phylogeny</dc:subject>
        <dc:subject>Phylogeography</dc:subject>
        <dc:subject>Biological Evolution</dc:subject>
        <dc:subject>animal</dc:subject>
        <dc:subject>DNA, Mitochondrial</dc:subject>
        <dc:subject>genetics</dc:subject>
        <dc:subject>DNA sequence</dc:subject>
        <dc:subject>nonhuman</dc:subject>
        <dc:subject>mitochondrion</dc:subject>
        <dc:subject>Bayes theorem</dc:subject>
        <dc:subject>Bayes Theorem</dc:subject>
        <dc:subject>evolution</dc:subject>
        <dc:subject>Genome, Mitochondrial</dc:subject>
        <dc:subject>mitochondrial genome</dc:subject>
        <dc:subject>breeding</dc:subject>
        <dc:subject>Korea</dc:subject>
        <dc:subject>phylogeography</dc:subject>
        <dc:subject>breed</dc:subject>
        <dc:subject>domestication</dc:subject>
        <dc:subject>geographic distribution</dc:subject>
        <dc:subject>Horses/*genetics</dc:subject>
        <dc:subject>DNA, Mitochondrial/genetics</dc:subject>
        <dc:subject>Mitochondria/genetics</dc:subject>
        <dc:subject>Genome, Mitochondrial/genetics</dc:subject>
        <dc:subject>Bayesian coalescent approach</dc:subject>
        <dc:subject>Korean native horse</dc:subject>
        <dc:subject>Mitogenome</dc:subject>
        <dc:subject>Phylogeography/methods</dc:subject>
        <dc:subject>Sequence Analysis, DNA/methods</dc:subject>
        <dc:subject>Spatio-temporal dynamics</dc:subject>
        <dc:subject>procedures</dc:subject>
        <dc:subject>maximum likelihood method</dc:subject>
        <dc:subject>clinical article</dc:subject>
        <dc:subject>neighbor joining method</dc:subject>
        <dc:subject>phylogenomics</dc:subject>
        <dc:title>Complete mitochondrial genome sequences of Korean native horse from Jeju Island: uncovering the spatio-temporal dynamics</dc:title>
        <dcterms:abstract>The Korean native horse (Jeju horse) is one of the most important animals in Korean historical, cultural, and economical viewpoints. In the early 1980s, the Jeju horse was close to extinction. The aim of this study is to explore the phylogenomics of Korean native horse focusing on spatio-temporal dynamics. We determined complete mitochondrial genome sequences for the first Korean native (n = 6) and additional Mongolian (n = 2) horses. Those sequences were analyzed together with 143 published ones using Bayesian coalescent approach as well as three different phylogenetic analysis methods, Bayesian inference, maximum likelihood, and neighbor-joining methods. The phylogenomic trees revealed that the Korean native horses had multiple origins and clustered together with some horses from four European and one Middle Eastern breeds. Our phylogenomic analyses also supported that there was no apparent association between breed or geographic location and the evolution of global horses. Time of the most recent common ancestor of the Korean native horse was approximately 13,200-63,200 years, which was much younger than 0.696 My of modern horses. Additionally, our results showed that all global horse lineages including Korean native horse existed prior to their domestication events occurred in about 6000-10,000 years ago. This is the first study on phylogenomics of the Korean native horse focusing on spatio-temporal dynamics. Our findings increase our understanding of the domestication history of the Korean native horses, and could provide useful information for horse conservation projects as well as for horse genomics, emergence, and the geographical distribution.</dcterms:abstract>
        <dc:date>2017 APR</dc:date>
        <dc:coverage>WOS:000401066100004</dc:coverage>
        <bib:pages>233-242</bib:pages>
    </bib:Article>
    <bib:Journal rdf:about="urn:issn:0301-4851">
        <prism:volume>44</prism:volume>
        <dc:title>MOLECULAR BIOLOGY REPORTS</dc:title>
        <dc:identifier>DOI 10.1007/s11033-017-4101-8</dc:identifier>
        <prism:number>2</prism:number>
        <dc:identifier>ISSN 0301-4851</dc:identifier>
    </bib:Journal>
    <bib:Memo rdf:about="#item_13632">
        <rdf:value>&lt;p&gt;Export Date: 01 December 2024; Cited By: 6&lt;/p&gt;</rdf:value>
    </bib:Memo>
    <bib:Memo rdf:about="#item_13633">
        <rdf:value>&lt;p&gt;Export Date: 06 December 2024; Cited By: 6&lt;/p&gt;</rdf:value>
    </bib:Memo>
    <bib:Memo rdf:about="#item_13634">
        <rdf:value>&lt;p&gt;Export Date: 22 July 2023; Cited By: 6&lt;/p&gt;</rdf:value>
    </bib:Memo>
    <bib:Memo rdf:about="#item_15352">
        <rdf:value>&lt;p&gt;Export Date: 22 July 2023; Cited By: 6&lt;/p&gt;</rdf:value>
    </bib:Memo>
    <z:Attachment rdf:about="#item_13635">
        <z:itemType>attachment</z:itemType>
        <dc:title>PubMed entry</dc:title>
        <dc:identifier>
            <dcterms:URI>
               <rdf:value>http://www.ncbi.nlm.nih.gov/pubmed/28432484</rdf:value>
            </dcterms:URI>
        </dc:identifier>
        <dcterms:dateSubmitted>2024-12-01 21:37:12</dcterms:dateSubmitted>
        <z:linkMode>3</z:linkMode>
        <link:type>text/html</link:type>
    </z:Attachment>
    <bib:Article rdf:about="#item_13636">
        <z:itemType>journalArticle</z:itemType>
        <dcterms:isPartOf rdf:resource="urn:issn:0916-7250"/>
        <bib:authors>
            <rdf:Seq>
                <rdf:li>
                    <foaf:Person>
                        <foaf:surname>Senju</foaf:surname>
                        <foaf:givenName>N</foaf:givenName>
                    </foaf:Person>
                </rdf:li>
                <rdf:li>
                    <foaf:Person>
                        <foaf:surname>Tozaki</foaf:surname>
                        <foaf:givenName>T</foaf:givenName>
                    </foaf:Person>
                </rdf:li>
                <rdf:li>
                    <foaf:Person>
                        <foaf:surname>Kakoi</foaf:surname>
                        <foaf:givenName>H</foaf:givenName>
                    </foaf:Person>
                </rdf:li>
                <rdf:li>
                    <foaf:Person>
                        <foaf:surname>Shinjo</foaf:surname>
                        <foaf:givenName>A</foaf:givenName>
                    </foaf:Person>
                </rdf:li>
                <rdf:li>
                    <foaf:Person>
                        <foaf:surname>Matsuyama</foaf:surname>
                        <foaf:givenName>R</foaf:givenName>
                    </foaf:Person>
                </rdf:li>
                <rdf:li>
                    <foaf:Person>
                        <foaf:surname>Almunia</foaf:surname>
                        <foaf:givenName>J</foaf:givenName>
                    </foaf:Person>
                </rdf:li>
                <rdf:li>
                    <foaf:Person>
                        <foaf:surname>Takasu</foaf:surname>
                        <foaf:givenName>M</foaf:givenName>
                    </foaf:Person>
                </rdf:li>
            </rdf:Seq>
        </bib:authors>
        <dcterms:isReferencedBy rdf:resource="#item_13637"/>
        <dcterms:isReferencedBy rdf:resource="#item_13638"/>
        <dcterms:isReferencedBy rdf:resource="#item_13639"/>
        <dcterms:isReferencedBy rdf:resource="#item_15386"/>
        <link:link rdf:resource="#item_13640"/>
        <dc:subject>Mitochondrial DNA</dc:subject>
        <dc:subject>Phylogeny</dc:subject>
        <dc:subject>mitochondrial DNA</dc:subject>
        <dc:subject>Animals</dc:subject>
        <dc:subject>Female</dc:subject>
        <dc:subject>Horses</dc:subject>
        <dc:subject>Male</dc:subject>
        <dc:subject>Microsatellite Repeats</dc:subject>
        <dc:subject>Pedigree</dc:subject>
        <dc:subject>horse</dc:subject>
        <dc:subject>phylogeny</dc:subject>
        <dc:subject>Genetic Variation</dc:subject>
        <dc:subject>Polymorphism, Genetic</dc:subject>
        <dc:subject>animal</dc:subject>
        <dc:subject>DNA, Mitochondrial</dc:subject>
        <dc:subject>female</dc:subject>
        <dc:subject>genetic polymorphism</dc:subject>
        <dc:subject>genetics</dc:subject>
        <dc:subject>male</dc:subject>
        <dc:subject>pedigree</dc:subject>
        <dc:subject>microsatellite DNA</dc:subject>
        <dc:subject>species difference</dc:subject>
        <dc:subject>Species Specificity</dc:subject>
        <dc:subject>classification</dc:subject>
        <dc:subject>Microsatellite</dc:subject>
        <dc:subject>Conservation genetics</dc:subject>
        <dc:subject>genetic variation</dc:subject>
        <dc:subject>*Genetic Variation</dc:subject>
        <dc:subject>Horses/classification/*genetics</dc:subject>
        <dc:subject>Japan</dc:subject>
        <dc:subject>Yonaguni horse</dc:subject>
        <dc:title>Genetic diversity of the Yonaguni horse based on polymorphisms in microsatellites and mitochondria DNA</dc:title>
        <dcterms:abstract>Thirty-two microsatellites and a mitochondrial DNA haplotypes of endangered Yonaguni horses were analyzed to establish a pedigree registration system and to understand their genetic diversity for planning effective conservation. Blood samples were collected from 78 of the 130 horses in existence, and DNA was extracted and genotyped.There were two major findings. One is that it is possible to use microsatellites for Yonaguni horse pedigree registration in the future because the power of exclusion of parentage testing is reliable at 0.999998. The second is the clarification of the current genetic diversity of Yonaguni horses. The average number of alleles, observed heterozygosity, expected heterozygosity and fixation index were 4.4, 0.591, 0.601 and 0.016, respectively, for the analyzed horses. The probability of a genetic bottleneck, under the assumptions of the stepwise mutation model, was 0.432, suggesting that the genetic structure of the horses was not influenced by a recent bottleneck. Genetic distance between individuals was visualized by a phylogenetic tree based on the proportion of shared alleles. Structure analysis based on Bayesian clustering revealed the possibility that Yonaguni horses comprise four or five subpopulations. Consequently, although only two haplotypes were identified in the mitochondrial analysis, genetic diversity of Yonaguni horses was not particularly low in comparison with that of other breeds that are at risk of extinction.</dcterms:abstract>
        <dc:date>2017 FEB</dc:date>
        <dc:coverage>WOS:000397703200030</dc:coverage>
    </bib:Article>
    <bib:Journal rdf:about="urn:issn:0916-7250">
        <prism:volume>79</prism:volume>
        <dc:title>JOURNAL OF VETERINARY MEDICAL SCIENCE</dc:title>
        <dc:identifier>DOI 10.1292/jvms.16-0040</dc:identifier>
        <prism:number>2</prism:number>
        <dc:identifier>ISSN 0916-7250</dc:identifier>
    </bib:Journal>
    <bib:Memo rdf:about="#item_13637">
        <rdf:value>&lt;p&gt;Export Date: 01 December 2024; Cited By: 20&lt;/p&gt;</rdf:value>
    </bib:Memo>
    <bib:Memo rdf:about="#item_13638">
        <rdf:value>&lt;p&gt;Export Date: 06 December 2024; Cited By: 20&lt;/p&gt;</rdf:value>
    </bib:Memo>
    <bib:Memo rdf:about="#item_13639">
        <rdf:value>&lt;p&gt;Export Date: 22 July 2023; Cited By: 18&lt;/p&gt;</rdf:value>
    </bib:Memo>
    <bib:Memo rdf:about="#item_15386">
        <rdf:value>&lt;p&gt;Export Date: 22 July 2023; Cited By: 18&lt;/p&gt;</rdf:value>
    </bib:Memo>
    <z:Attachment rdf:about="#item_13640">
        <z:itemType>attachment</z:itemType>
        <dc:title>PubMed entry</dc:title>
        <dc:identifier>
            <dcterms:URI>
               <rdf:value>http://www.ncbi.nlm.nih.gov/pubmed/28049866</rdf:value>
            </dcterms:URI>
        </dc:identifier>
        <dcterms:dateSubmitted>2024-12-01 21:36:50</dcterms:dateSubmitted>
        <z:linkMode>3</z:linkMode>
        <link:type>text/html</link:type>
    </z:Attachment>
    <bib:Article rdf:about="#item_13641">
        <z:itemType>journalArticle</z:itemType>
        <dcterms:isPartOf rdf:resource="urn:issn:1344-3941"/>
        <bib:authors>
            <rdf:Seq>
                <rdf:li>
                    <foaf:Person>
                        <foaf:surname>Yang</foaf:surname>
                        <foaf:givenName>YZ</foaf:givenName>
                    </foaf:Person>
                </rdf:li>
                <rdf:li>
                    <foaf:Person>
                        <foaf:surname>Zhu</foaf:surname>
                        <foaf:givenName>QY</foaf:givenName>
                    </foaf:Person>
                </rdf:li>
                <rdf:li>
                    <foaf:Person>
                        <foaf:surname>Liu</foaf:surname>
                        <foaf:givenName>SQ</foaf:givenName>
                    </foaf:Person>
                </rdf:li>
                <rdf:li>
                    <foaf:Person>
                        <foaf:surname>Zhao</foaf:surname>
                        <foaf:givenName>CJ</foaf:givenName>
                    </foaf:Person>
                </rdf:li>
                <rdf:li>
                    <foaf:Person>
                        <foaf:surname>Wu</foaf:surname>
                        <foaf:givenName>CX</foaf:givenName>
                    </foaf:Person>
                </rdf:li>
            </rdf:Seq>
        </bib:authors>
        <dcterms:isReferencedBy rdf:resource="#item_13642"/>
        <dcterms:isReferencedBy rdf:resource="#item_13643"/>
        <dcterms:isReferencedBy rdf:resource="#item_13644"/>
        <dcterms:isReferencedBy rdf:resource="#item_15442"/>
        <link:link rdf:resource="#item_13645"/>
        <dc:subject>mtDNA</dc:subject>
        <dc:subject>Phylogeny</dc:subject>
        <dc:subject>mitochondrial DNA</dc:subject>
        <dc:subject>haplotype</dc:subject>
        <dc:subject>Haplotypes</dc:subject>
        <dc:subject>Animals</dc:subject>
        <dc:subject>Horses</dc:subject>
        <dc:subject>Sequence Analysis, DNA</dc:subject>
        <dc:subject>horse</dc:subject>
        <dc:subject>phylogeny</dc:subject>
        <dc:subject>Genetic Variation</dc:subject>
        <dc:subject>animal</dc:subject>
        <dc:subject>DNA, Mitochondrial</dc:subject>
        <dc:subject>genetics</dc:subject>
        <dc:subject>DNA sequence</dc:subject>
        <dc:subject>Animals, Domestic</dc:subject>
        <dc:subject>Animals, Wild</dc:subject>
        <dc:subject>China</dc:subject>
        <dc:subject>domestic animal</dc:subject>
        <dc:subject>genetic variation</dc:subject>
        <dc:subject>domestication</dc:subject>
        <dc:subject>Animals, Domestic/*genetics</dc:subject>
        <dc:subject>Animals, Wild/*genetics</dc:subject>
        <dc:subject>Chinese indigenous horse</dc:subject>
        <dc:subject>DNA, Mitochondrial/*genetics</dc:subject>
        <dc:subject>Genetic Variation/*genetics</dc:subject>
        <dc:subject>haplotypes</dc:subject>
        <dc:subject>Haplotypes/*genetics</dc:subject>
        <dc:subject>Horses/*genetics</dc:subject>
        <dc:subject>wild animal</dc:subject>
        <dc:title>The origin of Chinese domestic horses revealed with novel mtDNA variants</dc:title>
        <dcterms:abstract>The origin of domestic horses in China was a controversial issue and several hypotheses including autochthonous domestication, introduction from other areas, and multiple-origins from both introduction and local wild horse introgression have been proposed, but none of them have been fully supported by DNA data. In the present study, mitochondrial DNA (mtDNA) sequences of 714 Chinese indigenous horses were analyzed. The results showed that Chinese domestic horses harbor some novel mtDNA haplogroups and suggested that local domestication events may have occurred, but they are not the dominant haplogroups and the geographical distributions of the novel mtDNA haplogroups were rather restricted. Conclusively, our results support the hypothesis that the domestic horses in China originated from both the introduced horses from outside of China and the local wild horses' introgression into the domestic populations. Results of genetic diversity analysis suggested a possibility that the introduced horses entered China through northern regions from the Eurasian steppe.</dcterms:abstract>
        <dc:date>2017 JAN</dc:date>
        <dc:coverage>WOS:000392426400003</dc:coverage>
        <bib:pages>19-26</bib:pages>
    </bib:Article>
    <bib:Journal rdf:about="urn:issn:1344-3941">
        <prism:volume>88</prism:volume>
        <dc:title>ANIMAL SCIENCE JOURNAL</dc:title>
        <dc:identifier>DOI 10.1111/asj.12583</dc:identifier>
        <prism:number>1</prism:number>
        <dc:identifier>ISSN 1344-3941</dc:identifier>
    </bib:Journal>
    <bib:Memo rdf:about="#item_13642">
        <rdf:value>&lt;p&gt;Export Date: 01 December 2024; Cited By: 13&lt;/p&gt;</rdf:value>
    </bib:Memo>
    <bib:Memo rdf:about="#item_13643">
        <rdf:value>&lt;p&gt;Export Date: 06 December 2024; Cited By: 13&lt;/p&gt;</rdf:value>
    </bib:Memo>
    <bib:Memo rdf:about="#item_13644">
        <rdf:value>&lt;p&gt;Export Date: 22 July 2023; Cited By: 12&lt;/p&gt;</rdf:value>
    </bib:Memo>
    <bib:Memo rdf:about="#item_15442">
        <rdf:value>&lt;p&gt;Export Date: 22 July 2023; Cited By: 12&lt;/p&gt;</rdf:value>
    </bib:Memo>
    <z:Attachment rdf:about="#item_13645">
        <z:itemType>attachment</z:itemType>
        <dc:title>PubMed entry</dc:title>
        <dc:identifier>
            <dcterms:URI>
               <rdf:value>http://www.ncbi.nlm.nih.gov/pubmed/27071843</rdf:value>
            </dcterms:URI>
        </dc:identifier>
        <dcterms:dateSubmitted>2024-12-01 21:36:57</dcterms:dateSubmitted>
        <z:linkMode>3</z:linkMode>
        <link:type>text/html</link:type>
    </z:Attachment>
    <bib:Article rdf:about="#item_13646">
        <z:itemType>journalArticle</z:itemType>
        <dcterms:isPartOf>
            <bib:Journal>
                <prism:volume>4</prism:volume>
                <dc:title>PEERJ</dc:title>
                <dc:identifier>DOI 10.7717/peerj.1894</dc:identifier>
                <dc:identifier>ISSN 2167-8359</dc:identifier>
            </bib:Journal>
        </dcterms:isPartOf>
        <bib:authors>
            <rdf:Seq>
                <rdf:li>
                    <foaf:Person>
                        <foaf:surname>Sziszkosz</foaf:surname>
                        <foaf:givenName>N</foaf:givenName>
                    </foaf:Person>
                </rdf:li>
                <rdf:li>
                    <foaf:Person>
                        <foaf:surname>Mihók</foaf:surname>
                        <foaf:givenName>S</foaf:givenName>
                    </foaf:Person>
                </rdf:li>
                <rdf:li>
                    <foaf:Person>
                        <foaf:surname>Jávor</foaf:surname>
                        <foaf:givenName>A</foaf:givenName>
                    </foaf:Person>
                </rdf:li>
                <rdf:li>
                    <foaf:Person>
                        <foaf:surname>Kusza</foaf:surname>
                        <foaf:givenName>S</foaf:givenName>
                    </foaf:Person>
                </rdf:li>
            </rdf:Seq>
        </bib:authors>
        <dcterms:isReferencedBy rdf:resource="#item_13647"/>
        <dcterms:isReferencedBy rdf:resource="#item_13648"/>
        <dcterms:isReferencedBy rdf:resource="#item_13649"/>
        <dcterms:isReferencedBy rdf:resource="#item_15384"/>
        <link:link rdf:resource="#item_13650"/>
        <dc:subject>D-loop</dc:subject>
        <dc:subject>mitochondrial DNA</dc:subject>
        <dc:subject>haplotype</dc:subject>
        <dc:subject>horse</dc:subject>
        <dc:subject>phylogeny</dc:subject>
        <dc:subject>genetic variability</dc:subject>
        <dc:subject>nonhuman</dc:subject>
        <dc:subject>polymerase chain reaction</dc:subject>
        <dc:subject>animal experiment</dc:subject>
        <dc:subject>gene sequence</dc:subject>
        <dc:subject>controlled study</dc:subject>
        <dc:subject>single nucleotide polymorphism</dc:subject>
        <dc:subject>hair analysis</dc:subject>
        <dc:subject>DNA extraction</dc:subject>
        <dc:subject>CYTB</dc:subject>
        <dc:subject>Diversity</dc:subject>
        <dc:subject>Gidran</dc:subject>
        <dc:subject>Stud book error</dc:subject>
        <dc:subject>Article</dc:subject>
        <dc:subject>genomic DNA</dc:subject>
        <dc:title>Genetic diversity of the Hungarian Gidran horse in two mitochondrial DNA markers</dc:title>
        <dcterms:abstract>The Gidran is a native Hungarian horse breed that has approached extinction several times. Phylogenetic analysis of two mitochondrial markers (D-loop and cytochrome-b) was performed to determine the genetic characterization of the Gidran for the first time as well as to detect errors in the management of the Gidran stud book. Sequencing of 686 bp of CYTB and 202 bp of the D-loop in 260 mares revealed 24 and 32 haplotypes, respectively, among 31 mare families. BLAST analysis revealed six novel CYTB and four D-loop haplotypes that have not been previously reported. The Gidran mares showed high haplotype (CYTB : 0.8735 +/- 0.011; D-loop: 0.9136 +/- 0.008) and moderate nucleotide (CYTB : 0.00472 +/- 0.00017; D-loop: 0.02091 +/- 0.00068) diversity. Of the 31 Gidran mare families, only 15 CYTB (48.4%) and 17 D-loop (54.8%) distinct haplotypes were formed using the two markers separately. Merged markers created 24 (77.4%) mare families, which were in agreement with the mare families in the stud book. Our key finding was that the Gidran breed still possesses high genetic diversity despite its history. The obtained haplotypes are mostly consistent with known mare families, particularly when the two mtDNA markers were merged. Our results could facilitate conservation efforts for preserving the genetic diversity of the Gidran.</dcterms:abstract>
        <dc:date>2016 MAY 2</dc:date>
        <dc:coverage>WOS:000376488300001</dc:coverage>
    </bib:Article>
    <bib:Memo rdf:about="#item_13647">
        <rdf:value>&lt;p&gt;Export Date: 01 December 2024; Cited By: 12&lt;/p&gt;</rdf:value>
    </bib:Memo>
    <bib:Memo rdf:about="#item_13648">
        <rdf:value>&lt;p&gt;Export Date: 06 December 2024; Cited By: 12&lt;/p&gt;</rdf:value>
    </bib:Memo>
    <bib:Memo rdf:about="#item_13649">
        <rdf:value>&lt;p&gt;Export Date: 22 July 2023; Cited By: 10&lt;/p&gt;</rdf:value>
    </bib:Memo>
    <bib:Memo rdf:about="#item_15384">
        <rdf:value>&lt;p&gt;Export Date: 22 July 2023; Cited By: 10&lt;/p&gt;</rdf:value>
    </bib:Memo>
    <z:Attachment rdf:about="#item_13650">
        <z:itemType>attachment</z:itemType>
        <dc:title>PubMed entry</dc:title>
        <dc:identifier>
            <dcterms:URI>
               <rdf:value>http://www.ncbi.nlm.nih.gov/pubmed/27168959</rdf:value>
            </dcterms:URI>
        </dc:identifier>
        <dcterms:dateSubmitted>2024-12-01 21:36:50</dcterms:dateSubmitted>
        <z:linkMode>3</z:linkMode>
        <link:type>text/html</link:type>
    </z:Attachment>
    <bib:Article rdf:about="#item_13651">
        <z:itemType>journalArticle</z:itemType>
        <dcterms:isPartOf rdf:resource="urn:issn:0172-8083"/>
        <bib:authors>
            <rdf:Seq>
                <rdf:li>
                    <foaf:Person>
                        <foaf:surname>Sun</foaf:surname>
                        <foaf:givenName>Y</foaf:givenName>
                    </foaf:Person>
                </rdf:li>
                <rdf:li>
                    <foaf:Person>
                        <foaf:surname>Jiang</foaf:surname>
                        <foaf:givenName>Q</foaf:givenName>
                    </foaf:Person>
                </rdf:li>
                <rdf:li>
                    <foaf:Person>
                        <foaf:surname>Yang</foaf:surname>
                        <foaf:givenName>CH</foaf:givenName>
                    </foaf:Person>
                </rdf:li>
                <rdf:li>
                    <foaf:Person>
                        <foaf:surname>Wang</foaf:surname>
                        <foaf:givenName>XG</foaf:givenName>
                    </foaf:Person>
                </rdf:li>
                <rdf:li>
                    <foaf:Person>
                        <foaf:surname>Tian</foaf:surname>
                        <foaf:givenName>F</foaf:givenName>
                    </foaf:Person>
                </rdf:li>
                <rdf:li>
                    <foaf:Person>
                        <foaf:surname>Wang</foaf:surname>
                        <foaf:givenName>YC</foaf:givenName>
                    </foaf:Person>
                </rdf:li>
                <rdf:li>
                    <foaf:Person>
                        <foaf:surname>Ma</foaf:surname>
                        <foaf:givenName>Y</foaf:givenName>
                    </foaf:Person>
                </rdf:li>
                <rdf:li>
                    <foaf:Person>
                        <foaf:surname>Ju</foaf:surname>
                        <foaf:givenName>ZH</foaf:givenName>
                    </foaf:Person>
                </rdf:li>
                <rdf:li>
                    <foaf:Person>
                        <foaf:surname>Huang</foaf:surname>
                        <foaf:givenName>JM</foaf:givenName>
                    </foaf:Person>
                </rdf:li>
                <rdf:li>
                    <foaf:Person>
                        <foaf:surname>Zhou</foaf:surname>
                        <foaf:givenName>XS</foaf:givenName>
                    </foaf:Person>
                </rdf:li>
                <rdf:li>
                    <foaf:Person>
                        <foaf:surname>Zhong</foaf:surname>
                        <foaf:givenName>JF</foaf:givenName>
                    </foaf:Person>
                </rdf:li>
                <rdf:li>
                    <foaf:Person>
                        <foaf:surname>Wang</foaf:surname>
                        <foaf:givenName>CF</foaf:givenName>
                    </foaf:Person>
                </rdf:li>
            </rdf:Seq>
        </bib:authors>
        <dcterms:isReferencedBy rdf:resource="#item_13652"/>
        <dcterms:isReferencedBy rdf:resource="#item_13653"/>
        <dcterms:isReferencedBy rdf:resource="#item_13654"/>
        <dcterms:isReferencedBy rdf:resource="#item_22434"/>
        <link:link rdf:resource="#item_13655"/>
        <dc:subject>Phylogeny</dc:subject>
        <dc:subject>mitochondrial DNA</dc:subject>
        <dc:subject>Animals</dc:subject>
        <dc:subject>phylogeny</dc:subject>
        <dc:subject>genetic variability</dc:subject>
        <dc:subject>Polymorphism, Genetic</dc:subject>
        <dc:subject>animal</dc:subject>
        <dc:subject>DNA, Mitochondrial</dc:subject>
        <dc:subject>genetic polymorphism</dc:subject>
        <dc:subject>genetics</dc:subject>
        <dc:subject>nucleotide sequence</dc:subject>
        <dc:subject>Equidae</dc:subject>
        <dc:subject>genetic analysis</dc:subject>
        <dc:subject>nonhuman</dc:subject>
        <dc:subject>transfer RNA</dc:subject>
        <dc:subject>unclassified drug</dc:subject>
        <dc:subject>priority journal</dc:subject>
        <dc:subject>protein</dc:subject>
        <dc:subject>sequence alignment</dc:subject>
        <dc:subject>gene expression</dc:subject>
        <dc:subject>controlled study</dc:subject>
        <dc:subject>RNA 12S</dc:subject>
        <dc:subject>RNA 16S</dc:subject>
        <dc:subject>cytochrome c oxidase</dc:subject>
        <dc:subject>Genome, Mitochondrial</dc:subject>
        <dc:subject>mitochondrial genome</dc:subject>
        <dc:subject>cytochrome b</dc:subject>
        <dc:subject>donkey</dc:subject>
        <dc:subject>Mitochondrial genome</dc:subject>
        <dc:subject>*Phylogeny</dc:subject>
        <dc:subject>*Genome, Mitochondrial</dc:subject>
        <dc:subject>DNA, Mitochondrial/genetics</dc:subject>
        <dc:subject>Equidae/*genetics</dc:subject>
        <dc:subject>Annotation</dc:subject>
        <dc:subject>Dezhou donkey</dc:subject>
        <dc:subject>Phylogenetic analysis</dc:subject>
        <dc:subject>Article</dc:subject>
        <dc:subject>genomic DNA</dc:subject>
        <dc:subject>RNA gene</dc:subject>
        <dc:subject>mitochondrial DNA replication</dc:subject>
        <dc:subject>nd2 protein</dc:subject>
        <dc:subject>nd3 protein</dc:subject>
        <dc:subject>nd5 protein</dc:subject>
        <dc:subject>somatotype</dc:subject>
        <dc:title>Characterization of complete mitochondrial genome of Dezhou donkey (Equus asinus) and evolutionary analysis</dc:title>
        <dcterms:abstract>Mitochondrial DNA (mtDNA) has been widely used in species identification and genetic diversification. Comparisons among mtDNAs of closely related species are valuable for phylogenetic studies. However, only the partial mtDNA Cytb gene and the D-loop sequences were used to analysis the phylogenetic relationship between donkey breeds due to lack of complete mitochondrial genome. Dezhou donkey, as a bigger somatotype ass, is one of Chinese domestic donkey breeds, and used by many places as breeding stock. To further investigate the phylogenetic relationship of Dezhou donkey with other breeds, the complete mtDNA was firstly sequenced and de novo assembled using next generation sequence data from total genomic DNA. The genome was 16,813 bp in length (NCBI submission number: KT182635) and contained 13 protein coding genes, 2 ribosomal RNA genes, 25 transfer RNA genes, and 1 control region. Based on the novel complete mtDNA sequence, the sequences of 13 protein coding genes and 2 ribosomal RNA genes were amplifying in other 2 Dezhou donkeys and 3 Yunnan donkeys, respectively. The pattern of genetic variation in horse, wild ass and domestic donkeys among these 15 genes indicated the sequence polymorphisms. The more accurate phylogenetic relationships of donkey species (Dezhou donkey, Yunnan donkey and previously published donkeys) were first obtained using the combined sequences of 12S rRNA+16S rRNA+13 protein-coding genes. Molecular-based phylogeny supported the hypothesis that Chinese domestic donkey breeds may have originated from Somali wild ass, not from Asian wild ass by analyzing mitochondrial genomes.</dcterms:abstract>
        <dc:date>2016 MAY</dc:date>
        <dc:coverage>WOS:000373954800023</dc:coverage>
        <bib:pages>383-390</bib:pages>
    </bib:Article>
    <bib:Journal rdf:about="urn:issn:0172-8083">
        <prism:volume>62</prism:volume>
        <dc:title>CURRENT GENETICS</dc:title>
        <dc:identifier>DOI 10.1007/s00294-015-0531-9</dc:identifier>
        <prism:number>2</prism:number>
        <dc:identifier>ISSN 0172-8083</dc:identifier>
    </bib:Journal>
    <bib:Memo rdf:about="#item_13652">
        <rdf:value>&lt;p&gt;Export Date: 01 December 2024; Cited By: 15&lt;/p&gt;</rdf:value>
    </bib:Memo>
    <bib:Memo rdf:about="#item_13653">
        <rdf:value>&lt;p&gt;Export Date: 06 December 2024; Cited By: 15&lt;/p&gt;</rdf:value>
    </bib:Memo>
    <bib:Memo rdf:about="#item_13654">
        <rdf:value>&lt;p&gt;Export Date: 22 July 2023; Cited By: 11&lt;/p&gt;</rdf:value>
    </bib:Memo>
    <bib:Memo rdf:about="#item_22434">
        <rdf:value>&lt;p&gt;Export Date: 22 July 2023; Cited By: 11&lt;/p&gt;</rdf:value>
    </bib:Memo>
    <z:Attachment rdf:about="#item_13655">
        <z:itemType>attachment</z:itemType>
        <dc:title>PubMed entry</dc:title>
        <dc:identifier>
            <dcterms:URI>
               <rdf:value>http://www.ncbi.nlm.nih.gov/pubmed/26527116</rdf:value>
            </dcterms:URI>
        </dc:identifier>
        <dcterms:dateSubmitted>2024-12-01 21:36:51</dcterms:dateSubmitted>
        <z:linkMode>3</z:linkMode>
        <link:type>text/html</link:type>
    </z:Attachment>
    <bib:Article rdf:about="#item_13668">
        <z:itemType>journalArticle</z:itemType>
        <dcterms:isPartOf rdf:resource="urn:issn:1676-5680"/>
        <bib:authors>
            <rdf:Seq>
                <rdf:li>
                    <foaf:Person>
                        <foaf:surname>Gemingguli</foaf:surname>
                        <foaf:givenName>M.</foaf:givenName>
                    </foaf:Person>
                </rdf:li>
                <rdf:li>
                    <foaf:Person>
                        <foaf:surname>Iskhan</foaf:surname>
                        <foaf:givenName>K. R.</foaf:givenName>
                    </foaf:Person>
                </rdf:li>
                <rdf:li>
                    <foaf:Person>
                        <foaf:surname>Li</foaf:surname>
                        <foaf:givenName>Y.</foaf:givenName>
                    </foaf:Person>
                </rdf:li>
                <rdf:li>
                    <foaf:Person>
                        <foaf:surname>Qi</foaf:surname>
                        <foaf:givenName>A.</foaf:givenName>
                    </foaf:Person>
                </rdf:li>
                <rdf:li>
                    <foaf:Person>
                        <foaf:surname>Wunirifu</foaf:surname>
                        <foaf:givenName>W.</foaf:givenName>
                    </foaf:Person>
                </rdf:li>
                <rdf:li>
                    <foaf:Person>
                        <foaf:surname>Ding</foaf:surname>
                        <foaf:givenName>L. Y.</foaf:givenName>
                    </foaf:Person>
                </rdf:li>
                <rdf:li>
                    <foaf:Person>
                        <foaf:surname>Wumaierjiang</foaf:surname>
                        <foaf:givenName>A.</foaf:givenName>
                    </foaf:Person>
                </rdf:li>
            </rdf:Seq>
        </bib:authors>
        <dcterms:isReferencedBy rdf:resource="#item_13669"/>
        <dcterms:isReferencedBy rdf:resource="#item_13670"/>
        <dcterms:isReferencedBy rdf:resource="#item_15378"/>
        <link:link rdf:resource="#item_13671"/>
        <dc:subject>D-loop region</dc:subject>
        <dc:subject>Phylogeny</dc:subject>
        <dc:subject>D-loop</dc:subject>
        <dc:subject>mitochondrial DNA</dc:subject>
        <dc:subject>haplotype</dc:subject>
        <dc:subject>Haplotypes</dc:subject>
        <dc:subject>Animals</dc:subject>
        <dc:subject>Horses</dc:subject>
        <dc:subject>Breeding</dc:subject>
        <dc:subject>horse</dc:subject>
        <dc:subject>phylogeny</dc:subject>
        <dc:subject>genetic variability</dc:subject>
        <dc:subject>Genetic Variation</dc:subject>
        <dc:subject>Genetics, Population</dc:subject>
        <dc:subject>animal</dc:subject>
        <dc:subject>Base Sequence</dc:subject>
        <dc:subject>DNA, Mitochondrial</dc:subject>
        <dc:subject>genetics</dc:subject>
        <dc:subject>nucleotide sequence</dc:subject>
        <dc:subject>chemistry</dc:subject>
        <dc:subject>DNA sequence</dc:subject>
        <dc:subject>nonhuman</dc:subject>
        <dc:subject>population genetics</dc:subject>
        <dc:subject>DNA structure</dc:subject>
        <dc:subject>controlled study</dc:subject>
        <dc:subject>Kazakhstan</dc:subject>
        <dc:subject>gene</dc:subject>
        <dc:subject>breeding</dc:subject>
        <dc:subject>cytochrome b</dc:subject>
        <dc:subject>China</dc:subject>
        <dc:subject>genetic variation</dc:subject>
        <dc:subject>Nucleic Acid Conformation</dc:subject>
        <dc:subject>Horses/*genetics</dc:subject>
        <dc:subject>*Genetic Variation</dc:subject>
        <dc:subject>Haplotypes/genetics</dc:subject>
        <dc:subject>*Genetics, Population</dc:subject>
        <dc:subject>DNA, Mitochondrial/chemistry/*genetics</dc:subject>
        <dc:subject>Gene Regulatory Networks</dc:subject>
        <dc:subject>population structure</dc:subject>
        <dc:subject>adult</dc:subject>
        <dc:subject>Article</dc:subject>
        <dc:subject>domestic horse</dc:subject>
        <dc:subject>DNA fragmentation</dc:subject>
        <dc:subject>neighbor joining method</dc:subject>
        <dc:subject>genetic distance</dc:subject>
        <dc:subject>horse breed</dc:subject>
        <dc:subject>conformation</dc:subject>
        <dc:subject>Cyt b</dc:subject>
        <dc:subject>Cyt b gene</dc:subject>
        <dc:subject>gene regulatory network</dc:subject>
        <dc:subject>Genetic structure</dc:subject>
        <dc:subject>Kazakh horses</dc:subject>
        <dc:subject>Population diversity</dc:subject>
        <dc:title>Genetic diversity and population structure of Kazakh horses (Equus caballus) inferred from mtDNA sequences</dc:title>
        <dcterms:abstract>The Kazakh horse is an important old horse breed in Xinjiang. They have contributed greatly to the breeding and improvement of other local horse breeds, yet their genetic diversity and population structure are not well understood. In the present study, we evaluated the genetic diversity of Kazakh horses and their relationship with other horse breeds using the mtDNA D-loop region, Cyt b gene, and a DNA fragment (nps 7974-9963, containing COX3, tRNA-Gly, ND3, and tRNA-Arg). A total of 130 Kazakh horses from 8 populations in China and Kazakhstan were analyzed. A total of 88 haplotypes (haplotype diversity: 0.9895) were identified, in which 3 haplotypes were shared by groups in the two countries. In a median-joining network, 6 haplogroups were found, in which most haplogroups included haplotypes from different populations. Neighbor-joining analysis revealed similar results in that haplotypes in different populations were admixed in most of the 6 clusters. In conclusion, a high level of genetic diversity was found in the Kazakh horses. However, no clear correspondence between haplogroups and geographic origin and no significant differentiation between populations in the two countries were observed. This might have resulted from the frequent contact between the two countries through the Silk Road in the past, or due to long-term outcrossing and hybridization with the introduced horses.</dcterms:abstract>
        <dc:date>2016-10-05</dc:date>
        <z:language>eng</z:language>
        <z:libraryCatalog>PubMed</z:libraryCatalog>
        <dc:description>PMID: 27808359</dc:description>
    </bib:Article>
    <bib:Journal rdf:about="urn:issn:1676-5680">
        <prism:volume>15</prism:volume>
        <dc:title>Genetics and molecular research: GMR</dc:title>
        <dc:identifier>DOI 10.4238/gmr.15048618</dc:identifier>
        <prism:number>4</prism:number>
        <dcterms:alternative>Genet Mol Res</dcterms:alternative>
        <dc:identifier>ISSN 1676-5680</dc:identifier>
    </bib:Journal>
    <bib:Memo rdf:about="#item_13669">
        <rdf:value>&lt;p&gt;Export Date: 01 December 2024; Cited By: 9&lt;/p&gt;</rdf:value>
    </bib:Memo>
    <bib:Memo rdf:about="#item_13670">
        <rdf:value>&lt;p&gt;Export Date: 06 December 2024; Cited By: 9&lt;/p&gt;</rdf:value>
    </bib:Memo>
    <bib:Memo rdf:about="#item_15378">
        <rdf:value>&lt;p&gt;Export Date: 22 July 2023; Cited By: 5&lt;/p&gt;</rdf:value>
    </bib:Memo>
    <z:Attachment rdf:about="#item_13671">
        <z:itemType>attachment</z:itemType>
        <dc:title>PubMed entry</dc:title>
        <dc:identifier>
            <dcterms:URI>
               <rdf:value>http://www.ncbi.nlm.nih.gov/pubmed/27808359</rdf:value>
            </dcterms:URI>
        </dc:identifier>
        <dcterms:dateSubmitted>2024-12-01 21:36:50</dcterms:dateSubmitted>
        <z:linkMode>3</z:linkMode>
        <link:type>text/html</link:type>
    </z:Attachment>
    <bib:Article rdf:about="#item_13672">
        <z:itemType>journalArticle</z:itemType>
        <dcterms:isPartOf rdf:resource="urn:issn:2090-5920"/>
        <bib:authors>
            <rdf:Seq>
                <rdf:li>
                    <foaf:Person>
                        <foaf:surname>Othman</foaf:surname>
                        <foaf:givenName>Othman E.</foaf:givenName>
                    </foaf:Person>
                </rdf:li>
                <rdf:li>
                    <foaf:Person>
                        <foaf:surname>Mahrous</foaf:surname>
                        <foaf:givenName>Karima F.</foaf:givenName>
                    </foaf:Person>
                </rdf:li>
                <rdf:li>
                    <foaf:Person>
                        <foaf:surname>Shafey</foaf:surname>
                        <foaf:givenName>Heba I.</foaf:givenName>
                    </foaf:Person>
                </rdf:li>
            </rdf:Seq>
        </bib:authors>
        <dcterms:isReferencedBy rdf:resource="#item_13673"/>
        <dcterms:isReferencedBy rdf:resource="#item_13674"/>
        <dcterms:isReferencedBy rdf:resource="#item_15412"/>
        <link:link rdf:resource="#item_13675"/>
        <dc:subject>MtDNA</dc:subject>
        <dc:subject>Thoroughbred</dc:subject>
        <dc:subject>Arabian</dc:subject>
        <dc:subject>Baladi</dc:subject>
        <dc:subject>Genetic variations</dc:subject>
        <dc:subject>Horse populations</dc:subject>
        <dc:subject>Sports</dc:subject>
        <dc:title>Mitochondrial DNA genetic variations among four horse populations in Egypt</dc:title>
        <dcterms:abstract>Horses are one of the early domesticated animals in the world that changed societies and civilizations on a continent-wide scale. Due to the rare information about the genetic characterization of different horse populations in Egypt, this study aimed to identify the genetic biodiversity and relationships between four horse populations reared in Egypt. Genomic DNA was extracted and mtDNA region was amplified using polymerase chain reaction (PCR). The alignment of 384-bp amplified fragments showed the presence of 41 polymorphic sites resulting in 29 haplotypes which their sequences were submitted to GenBank under the accession numbers: KX909898-KX909926. The phylogeny tree for tested horses declared the presence of mixing maternal lineages between the four tested populations but still there are some separated lineages especially for Arabian and Thoroughbred horses. The sequences of 72 tested sequences were aligned with 13 published sequences as references, 11 of them for different Equus caballus whereas the other two reference sequences for Equus burchellii and Equus asinus. The results showed that all tested horses from the four populations are grouped with reference sequences of Equus caballus and separated from the other two reference sequences of Equus burchellii and Equus asinus. It is concluded that sequence analysis of mtDNA control region is still the most informative tool for the identification of genetic biodiversity and phylogeny of different horse breeds and populations. The horse populations reared in Egypt possess low genetic diversity and all of them are belonged to Equus caballus breed.</dcterms:abstract>
        <dc:date>2017-12</dc:date>
        <z:language>eng</z:language>
        <z:libraryCatalog>PubMed</z:libraryCatalog>
        <dc:description>PMID: 30647688
PMCID: PMC6296616</dc:description>
        <bib:pages>469-474</bib:pages>
    </bib:Article>
    <bib:Journal rdf:about="urn:issn:2090-5920">
        <prism:volume>15</prism:volume>
        <dc:title>Journal, Genetic Engineering &amp; Biotechnology</dc:title>
        <dc:identifier>DOI 10.1016/j.jgeb.2017.06.004</dc:identifier>
        <prism:number>2</prism:number>
        <dcterms:alternative>J Genet Eng Biotechnol</dcterms:alternative>
        <dc:identifier>ISSN 2090-5920</dc:identifier>
    </bib:Journal>
    <bib:Memo rdf:about="#item_13673">
        <rdf:value>&lt;p&gt;Export Date: 01 December 2024; Cited By: 7&lt;/p&gt;</rdf:value>
    </bib:Memo>
    <bib:Memo rdf:about="#item_13674">
        <rdf:value>&lt;p&gt;Export Date: 06 December 2024; Cited By: 7&lt;/p&gt;</rdf:value>
    </bib:Memo>
    <bib:Memo rdf:about="#item_15412">
        <rdf:value>&lt;p&gt;Export Date: 22 July 2023; Cited By: 6&lt;/p&gt;</rdf:value>
    </bib:Memo>
    <z:Attachment rdf:about="#item_13675">
        <z:itemType>attachment</z:itemType>
        <dc:title>PubMed entry</dc:title>
        <dc:identifier>
            <dcterms:URI>
               <rdf:value>http://www.ncbi.nlm.nih.gov/pubmed/30647688</rdf:value>
            </dcterms:URI>
        </dc:identifier>
        <dcterms:dateSubmitted>2024-12-01 21:36:53</dcterms:dateSubmitted>
        <z:linkMode>3</z:linkMode>
        <link:type>text/html</link:type>
    </z:Attachment>
    <bib:Article rdf:about="#item_13681">
        <z:itemType>journalArticle</z:itemType>
        <dcterms:isPartOf rdf:resource="urn:issn:2045-7758"/>
        <bib:authors>
            <rdf:Seq>
                <rdf:li>
                    <foaf:Person>
                        <foaf:surname>Winton</foaf:surname>
                        <foaf:givenName>Clare L.</foaf:givenName>
                    </foaf:Person>
                </rdf:li>
                <rdf:li>
                    <foaf:Person>
                        <foaf:surname>Plante</foaf:surname>
                        <foaf:givenName>Yves</foaf:givenName>
                    </foaf:Person>
                </rdf:li>
                <rdf:li>
                    <foaf:Person>
                        <foaf:surname>Hind</foaf:surname>
                        <foaf:givenName>Pamela</foaf:givenName>
                    </foaf:Person>
                </rdf:li>
                <rdf:li>
                    <foaf:Person>
                        <foaf:surname>McMahon</foaf:surname>
                        <foaf:givenName>Robert</foaf:givenName>
                    </foaf:Person>
                </rdf:li>
                <rdf:li>
                    <foaf:Person>
                        <foaf:surname>Hegarty</foaf:surname>
                        <foaf:givenName>Matthew J.</foaf:givenName>
                    </foaf:Person>
                </rdf:li>
                <rdf:li>
                    <foaf:Person>
                        <foaf:surname>McEwan</foaf:surname>
                        <foaf:givenName>Neil R.</foaf:givenName>
                    </foaf:Person>
                </rdf:li>
                <rdf:li>
                    <foaf:Person>
                        <foaf:surname>Davies-Morel</foaf:surname>
                        <foaf:givenName>Mina C. G.</foaf:givenName>
                    </foaf:Person>
                </rdf:li>
                <rdf:li>
                    <foaf:Person>
                        <foaf:surname>Morgan</foaf:surname>
                        <foaf:givenName>Charly M.</foaf:givenName>
                    </foaf:Person>
                </rdf:li>
                <rdf:li>
                    <foaf:Person>
                        <foaf:surname>Powell</foaf:surname>
                        <foaf:givenName>Wayne</foaf:givenName>
                    </foaf:Person>
                </rdf:li>
                <rdf:li>
                    <foaf:Person>
                        <foaf:surname>Nash</foaf:surname>
                        <foaf:givenName>Deborah M.</foaf:givenName>
                    </foaf:Person>
                </rdf:li>
            </rdf:Seq>
        </bib:authors>
        <dcterms:isReferencedBy rdf:resource="#item_13682"/>
        <dcterms:isReferencedBy rdf:resource="#item_13683"/>
        <dcterms:isReferencedBy rdf:resource="#item_15350"/>
        <link:link rdf:resource="#item_13684"/>
        <dc:subject>mtDNA</dc:subject>
        <dc:subject>Phylogenetics</dc:subject>
        <dc:subject>Horse</dc:subject>
        <dc:subject>horse</dc:subject>
        <dc:subject>Conservation</dc:subject>
        <dc:subject>Equidae</dc:subject>
        <dc:subject>MtDNA</dc:subject>
        <dc:subject>founder effect</dc:subject>
        <dc:subject>Microsatellite</dc:subject>
        <dc:subject>phylogenetics</dc:subject>
        <dc:subject>microsatellite</dc:subject>
        <dc:subject>Founder effect</dc:subject>
        <dc:title>Comparative genetic diversity in a sample of pony breeds from the U.K. and North America: a case study in the conservation of global genetic resources</dc:title>
        <dcterms:abstract>Most species exist as subdivided ex situ daughter population(s) derived from a single original group of individuals. Such subdivision occurs for many reasons both natural and manmade. Traditional British and Irish pony breeds were introduced to North America (U.S.A. and Canada) within the last 150 years, and subsequently equivalent breed societies were established. We have analyzed selected U.K. and North American equivalent pony populations as a case study for understanding the relationship between putative source and derived subpopulations. Diversity was measured using mitochondrial DNA and a panel of microsatellite markers. Genetic signatures differed between the North American subpopulations according to historical management processes. Founder effect and stochastic drift was apparent, particularly pronounced in some breeds, with evidence of admixture of imported mares of different North American breeds. This demonstrates the importance of analysis of subpopulations to facilitate understanding the genetic effects of past management practices and to lead to informed future conservation strategies.</dcterms:abstract>
        <dc:date>2015-08</dc:date>
        <z:language>eng</z:language>
        <z:shortTitle>Comparative genetic diversity in a sample of pony breeds from the U.K. and North America</z:shortTitle>
        <z:libraryCatalog>PubMed</z:libraryCatalog>
        <dc:description>PMID: 26380682
PMCID: PMC4569044</dc:description>
        <bib:pages>3507-3522</bib:pages>
    </bib:Article>
    <bib:Journal rdf:about="urn:issn:2045-7758">
        <prism:volume>5</prism:volume>
        <dc:title>Ecology and Evolution</dc:title>
        <dc:identifier>DOI 10.1002/ece3.1562</dc:identifier>
        <prism:number>16</prism:number>
        <dcterms:alternative>Ecol Evol</dcterms:alternative>
        <dc:identifier>ISSN 2045-7758</dc:identifier>
    </bib:Journal>
    <bib:Memo rdf:about="#item_13682">
        <rdf:value>&lt;p&gt;Export Date: 01 December 2024; Cited By: 6&lt;/p&gt;</rdf:value>
    </bib:Memo>
    <bib:Memo rdf:about="#item_13683">
        <rdf:value>&lt;p&gt;Export Date: 22 July 2023; Cited By: 5&lt;/p&gt;</rdf:value>
    </bib:Memo>
    <bib:Memo rdf:about="#item_15350">
        <rdf:value>&lt;p&gt;Export Date: 22 July 2023; Cited By: 5&lt;/p&gt;</rdf:value>
    </bib:Memo>
    <z:Attachment rdf:about="#item_13684">
        <z:itemType>attachment</z:itemType>
        <dc:title>PubMed entry</dc:title>
        <dc:identifier>
            <dcterms:URI>
               <rdf:value>http://www.ncbi.nlm.nih.gov/pubmed/26380682</rdf:value>
            </dcterms:URI>
        </dc:identifier>
        <dcterms:dateSubmitted>2024-12-01 21:37:09</dcterms:dateSubmitted>
        <z:linkMode>3</z:linkMode>
        <link:type>text/html</link:type>
    </z:Attachment>
    <bib:Article rdf:about="#item_13773">
        <z:itemType>journalArticle</z:itemType>
        <dcterms:isPartOf rdf:resource="urn:issn:1347-7439%200916-7250"/>
        <bib:authors>
            <rdf:Seq>
                <rdf:li>
                    <foaf:Person>
                        <foaf:surname>Takasu</foaf:surname>
                        <foaf:givenName>Masaki</foaf:givenName>
                    </foaf:Person>
                </rdf:li>
                <rdf:li>
                    <foaf:Person>
                        <foaf:surname>Ishihara</foaf:surname>
                        <foaf:givenName>Namiko</foaf:givenName>
                    </foaf:Person>
                </rdf:li>
                <rdf:li>
                    <foaf:Person>
                        <foaf:surname>Tozaki</foaf:surname>
                        <foaf:givenName>Teruaki</foaf:givenName>
                    </foaf:Person>
                </rdf:li>
                <rdf:li>
                    <foaf:Person>
                        <foaf:surname>Kakoi</foaf:surname>
                        <foaf:givenName>Hironaga</foaf:givenName>
                    </foaf:Person>
                </rdf:li>
                <rdf:li>
                    <foaf:Person>
                        <foaf:surname>Maeda</foaf:surname>
                        <foaf:givenName>Masami</foaf:givenName>
                    </foaf:Person>
                </rdf:li>
                <rdf:li>
                    <foaf:Person>
                        <foaf:surname>Mukoyama</foaf:surname>
                        <foaf:givenName>Harutaka</foaf:givenName>
                    </foaf:Person>
                </rdf:li>
            </rdf:Seq>
        </bib:authors>
        <dcterms:isReferencedBy rdf:resource="#item_15277"/>
        <dcterms:isReferencedBy rdf:resource="#item_13774"/>
        <dcterms:isReferencedBy rdf:resource="#item_15278"/>
        <dcterms:isReferencedBy rdf:resource="#item_13775"/>
        <dcterms:isReferencedBy rdf:resource="#item_15279"/>
        <link:link rdf:resource="#item_13776"/>
        <link:link rdf:resource="#item_15281"/>
        <dc:subject>D-loop region</dc:subject>
        <dc:subject>Phylogeny</dc:subject>
        <dc:subject>mitochondrial DNA</dc:subject>
        <dc:subject>haplotype</dc:subject>
        <dc:subject>Haplotypes</dc:subject>
        <dc:subject>Animals</dc:subject>
        <dc:subject>Genetic diversity</dc:subject>
        <dc:subject>Horses</dc:subject>
        <dc:subject>Sequence Analysis, DNA</dc:subject>
        <dc:subject>
            <z:AutomaticTag>
               <rdf:value>genetic diversity</rdf:value>
            </z:AutomaticTag>
        </dc:subject>
        <dc:subject>horse</dc:subject>
        <dc:subject>phylogeny</dc:subject>
        <dc:subject>genetic variability</dc:subject>
        <dc:subject>Genetic Variation</dc:subject>
        <dc:subject>Cluster Analysis</dc:subject>
        <dc:subject>Endangered Species</dc:subject>
        <dc:subject>animal</dc:subject>
        <dc:subject>Base Sequence</dc:subject>
        <dc:subject>DNA, Mitochondrial</dc:subject>
        <dc:subject>genetics</dc:subject>
        <dc:subject>molecular genetics</dc:subject>
        <dc:subject>Molecular Sequence Data</dc:subject>
        <dc:subject>nucleotide sequence</dc:subject>
        <dc:subject>DNA sequence</dc:subject>
        <dc:subject>Equidae</dc:subject>
        <dc:subject>DNA Primers</dc:subject>
        <dc:subject>primer DNA</dc:subject>
        <dc:subject>biology</dc:subject>
        <dc:subject>cluster analysis</dc:subject>
        <dc:subject>Computational Biology</dc:subject>
        <dc:subject>Maternal lineage</dc:subject>
        <dc:subject>sequence homology</dc:subject>
        <dc:subject>DNA, Mitochondrial/*genetics</dc:subject>
        <dc:subject>Horses/*genetics</dc:subject>
        <dc:subject>*Genetic Variation</dc:subject>
        <dc:subject>*Phylogeny</dc:subject>
        <dc:subject>Haplotypes/genetics</dc:subject>
        <dc:subject>Sequence Analysis, DNA/veterinary</dc:subject>
        <dc:subject>Sequence Homology</dc:subject>
        <dc:subject>
            <z:AutomaticTag>
               <rdf:value>maternal lineage</rdf:value>
            </z:AutomaticTag>
        </dc:subject>
        <dc:subject>*Endangered Species</dc:subject>
        <dc:subject>Animal Distribution</dc:subject>
        <dc:subject>DNA Primers/genetics</dc:subject>
        <dc:subject>animal dispersal</dc:subject>
        <dc:subject>veterinary</dc:subject>
        <dc:subject>endangered species</dc:subject>
        <dc:subject>Kiso horse</dc:subject>
        <dc:subject>Mitochondria DNA</dc:subject>
        <dc:subject>
           <z:AutomaticTag><rdf:value>ORIGINS</rdf:value></z:AutomaticTag>
        </dc:subject>
        <dc:subject>
           <z:AutomaticTag><rdf:value>EQUUS-CABALLUS</rdf:value></z:AutomaticTag>
        </dc:subject>
        <dc:subject>
           <z:AutomaticTag><rdf:value>DAM LINES</rdf:value></z:AutomaticTag>
        </dc:subject>
        <dc:subject>
           <z:AutomaticTag><rdf:value>EVOLUTION</rdf:value></z:AutomaticTag>
        </dc:subject>
        <dc:subject>
           <z:AutomaticTag><rdf:value>CHEJU HORSES</rdf:value></z:AutomaticTag>
        </dc:subject>
        <dc:subject>
           <z:AutomaticTag><rdf:value>HISTORY</rdf:value></z:AutomaticTag>
        </dc:subject>
        <dc:subject>
           <z:AutomaticTag><rdf:value>JAPANESE</rdf:value></z:AutomaticTag>
        </dc:subject>
        <dc:subject>
            <z:AutomaticTag>
               <rdf:value>mitochondria DNA</rdf:value>
            </z:AutomaticTag>
        </dc:subject>
        <dc:subject>
           <z:AutomaticTag><rdf:value>POPULATION</rdf:value></z:AutomaticTag>
        </dc:subject>
        <dc:subject>
           <z:AutomaticTag><rdf:value>SEQUENCE</rdf:value></z:AutomaticTag>
        </dc:subject>
        <dc:title>Genetic diversity of maternal lineage in the endangered Kiso horse based on polymorphism of the mitochondrial DNA D-loop region.</dc:title>
        <dcterms:abstract>To determine genetic characteristics of the maternal lineage of the Kiso horse based on polymorphisms of the mitochondrial DNA D-loop region, we collected blood  samples from 136 Kiso horses, 91% of the entire population, and sequenced 411 bp  from 15,437 to 15,847 in the region. First of all, we estimated the demographic  history; by searching homology between the obtained and known sequences using  Basic Local Alignment Search Tool, by mismatch analysis to evaluate the mutation  processes using Arlequin, and by building a phylogenetic tree showing the  relationship of the mtDNA haplotypes for 24 horse breeds around the world using  Molecular Evolutionary Genetics Analysis softwear. The results suggested that  various horses that came to Japan stayed at Kiso region and became ancestors of  Kiso horse and also genetically supported the theory that the Kiso horse was  historically improved by other Japanese native horse breeds. Next, we analyzed  the diversity of current maternal lineage by classifying the resulting sequences,  and by calculating the haplotype diversity and nucleotide diversity using  Arlequin. Then, we visualized the relationship among haplotypes by a  median-joining network using NETWORK 4.6.0.0. The results suggested the diversity  of maternal lineage in the Kiso horse was reasonably maintained. Lastly, we  predicted future change of the diversity of maternal lineage in Kiso horse by  assessing the regional distribution of the acquired haplotypes. The distribution  suggested that diversity of maternal lineage would possibly be reducing.</dcterms:abstract>
        <dc:date>2014 Nov</dc:date>
        <z:language>eng</z:language>
        <dc:description>Place: Japan
PMID: 25056676 
PMCID: PMC4272977</dc:description>
        <bib:pages>1451-1456</bib:pages>
    </bib:Article>
    <bib:Journal rdf:about="urn:issn:1347-7439%200916-7250">
        <prism:volume>76</prism:volume>
        <dc:title>The Journal of veterinary medical science</dc:title>
        <dc:identifier>DOI 10.1292/jvms.14-0231</dc:identifier>
        <prism:number>11</prism:number>
        <dcterms:alternative>J Vet Med Sci</dcterms:alternative>
        <dc:identifier>ISSN 1347-7439 0916-7250</dc:identifier>
    </bib:Journal>
    <bib:Memo rdf:about="#item_15277">
        <rdf:value>&lt;p&gt;Export Date: 03 December 2024; Cited By: 12&lt;/p&gt;</rdf:value>
    </bib:Memo>
    <bib:Memo rdf:about="#item_13774">
        <rdf:value>&lt;p&gt;Export Date: 06 December 2024; Cited By: 12&lt;/p&gt;</rdf:value>
    </bib:Memo>
    <bib:Memo rdf:about="#item_15278">
        <rdf:value>&lt;p&gt;Export Date: 06 December 2024; Cited By: 12&lt;/p&gt;</rdf:value>
    </bib:Memo>
    <bib:Memo rdf:about="#item_13775">
        <rdf:value>&lt;p&gt;Export Date: 22 July 2023; Cited By: 12&lt;/p&gt;</rdf:value>
    </bib:Memo>
    <bib:Memo rdf:about="#item_15279">
        <rdf:value>&lt;p&gt;Export Date: 22 July 2023; Cited By: 12&lt;/p&gt;</rdf:value>
    </bib:Memo>
    <z:Attachment rdf:about="#item_13776">
        <z:itemType>attachment</z:itemType>
        <dc:title>PubMed entry</dc:title>
        <dc:identifier>
            <dcterms:URI>
               <rdf:value>http://www.ncbi.nlm.nih.gov/pubmed/25056676</rdf:value>
            </dcterms:URI>
        </dc:identifier>
        <dcterms:dateSubmitted>2024-12-06 13:55:43</dcterms:dateSubmitted>
        <z:linkMode>3</z:linkMode>
        <link:type>text/html</link:type>
    </z:Attachment>
    <z:Attachment rdf:about="#item_15281">
        <z:itemType>attachment</z:itemType>
        <dc:title>PubMed entry</dc:title>
        <dc:identifier>
            <dcterms:URI>
               <rdf:value>http://www.ncbi.nlm.nih.gov/pubmed/25056676</rdf:value>
            </dcterms:URI>
        </dc:identifier>
        <dcterms:dateSubmitted>2024-12-06 13:19:50</dcterms:dateSubmitted>
        <z:linkMode>3</z:linkMode>
        <link:type>text/html</link:type>
    </z:Attachment>
    <bib:Article rdf:about="#item_13819">
        <z:itemType>journalArticle</z:itemType>
        <dcterms:isPartOf rdf:resource="urn:issn:2053-1095"/>
        <bib:authors>
            <rdf:Seq>
                <rdf:li>
                    <foaf:Person>
                        <foaf:surname>Nikbakhsh</foaf:surname>
                        <foaf:givenName>Milad</foaf:givenName>
                    </foaf:Person>
                </rdf:li>
                <rdf:li>
                    <foaf:Person>
                        <foaf:surname>Varkoohi</foaf:surname>
                        <foaf:givenName>Sheida</foaf:givenName>
                    </foaf:Person>
                </rdf:li>
                <rdf:li>
                    <foaf:Person>
                        <foaf:surname>Seyedabadi</foaf:surname>
                        <foaf:givenName>Hamid Reza</foaf:givenName>
                    </foaf:Person>
                </rdf:li>
            </rdf:Seq>
        </bib:authors>
        <dcterms:isReferencedBy rdf:resource="#item_15410"/>
        <link:link rdf:resource="#item_13820"/>
        <dc:subject>Mitochondrial DNA</dc:subject>
        <dc:subject>Phylogenetics</dc:subject>
        <dc:subject>Phylogeny</dc:subject>
        <dc:subject>mitochondrial DNA</dc:subject>
        <dc:subject>diversity</dc:subject>
        <dc:subject>haplotype</dc:subject>
        <dc:subject>Haplotypes</dc:subject>
        <dc:subject>Animals</dc:subject>
        <dc:subject>Genetic diversity</dc:subject>
        <dc:subject>Horses</dc:subject>
        <dc:subject>Horses - genetics</dc:subject>
        <dc:subject>haplogroup</dc:subject>
        <dc:subject>DNA, Mitochondrial - genetics</dc:subject>
        <dc:subject>Nucleotide sequence</dc:subject>
        <dc:subject>Mutation</dc:subject>
        <dc:subject>Sequence Analysis, DNA</dc:subject>
        <dc:subject>horse</dc:subject>
        <dc:subject>phylogeny</dc:subject>
        <dc:subject>genetic variability</dc:subject>
        <dc:subject>EQUINE</dc:subject>
        <dc:subject>Gene banks</dc:subject>
        <dc:subject>Genetic resources</dc:subject>
        <dc:subject>Genetic Variation</dc:subject>
        <dc:subject>Iran</dc:subject>
        <dc:subject>Kurdish horse</dc:subject>
        <dc:subject>Mt‐DNA</dc:subject>
        <dc:subject>Nucleotides</dc:subject>
        <dc:subject>Original</dc:subject>
        <dc:subject>Phylogeography</dc:subject>
        <dc:subject>Sequence Analysis, DNA - veterinary</dc:subject>
        <dc:subject>Variable region</dc:subject>
        <dc:subject>animal</dc:subject>
        <dc:subject>DNA, Mitochondrial</dc:subject>
        <dc:subject>genetics</dc:subject>
        <dc:subject>DNA sequence</dc:subject>
        <dc:subject>nonhuman</dc:subject>
        <dc:subject>polymerase chain reaction</dc:subject>
        <dc:subject>sequence alignment</dc:subject>
        <dc:subject>nucleotide</dc:subject>
        <dc:subject>genetic variation</dc:subject>
        <dc:subject>DNA extraction</dc:subject>
        <dc:subject>phylogenetic tree</dc:subject>
        <dc:subject>*Genetic Variation</dc:subject>
        <dc:subject>*DNA, Mitochondrial/genetics</dc:subject>
        <dc:subject>Horses/genetics</dc:subject>
        <dc:subject>Sequence Analysis, DNA/veterinary</dc:subject>
        <dc:subject>Mt-DNA</dc:subject>
        <dc:subject>Article</dc:subject>
        <dc:subject>blood sampling</dc:subject>
        <dc:subject>veterinary medicine</dc:subject>
        <dc:subject>horse breed</dc:subject>
        <dc:title>Mitochondrial DNA D-loop hyper-variable region 1 variability in Kurdish horse breed.</dc:title>
        <dcterms:abstract>BACKGROUND: Kurdish horse is one of the most valuable horse genetic resources in the Middle East. OBJECTIVES: To assess the genetic diversity of Kurdish horses,  Mitochondrial DNA D-loop hyper-variable region1 (HVR1) was sequenced in 29  non-related Kurdish horses which were sampled from diverse geographic regions of  Iran. METHODS: Total DNA was extracted from the collected blood samples by  modified salting out method. The HVR1 was amplified by PCR and then sequenced  using ABI PRISM BigDyeTM Terminator Cycle Sequencing Ready Reaction Kit.  Consequently, the sequences were trimmed to 294 bp using BIOEDIT to become  comparable with other reported HVR1 sequences in GeneBank. Sequence alignment was  performed using CLUSTALW package. Haplotype and nucleotide diversity were  estimated using DNASP5.10 and phylogenetic tree was constructed by neighbour  joining method. RESULTS: Fourteen different haplotypes and 22 polymorphic sites  were detected. Haplotype diversity, nucleotide diversity and Tajima D values were  0.901 ± 0.001, 0.01153 ± 0.0020 and -1.378, respectively. Kurdish horse showed a  high haplotype and low nucleotide diversity. The compositional frequency of  consensus sequences for base A was the highest (29.93%) compared to other three  nucleotides (C = 28.91%, T = 26.53% and G = 14.63%). As expected, all of the  detected Kurdish horse haplotypes belonged to haplogroup K (i.e., Kurdish  horses). CONCLUSIONS: According to the phylogenetic analysis, Kurdish horses were  genetically more closely related to Tibetan, Chinese, Bulgarian and Iranian  native horse breeds, compared to other Asian horse breeds, but some traces of  European horse breeds were detected in their maternal lines.</dcterms:abstract>
        <dc:date>2023 Mar</dc:date>
        <z:language>eng</z:language>
        <dc:rights>© 2022 The Authors. Veterinary Medicine and Science published by John Wiley &amp; Sons Ltd.</dc:rights>
        <dc:description>Place: England
PMID: 36367719 
PMCID: PMC10029883</dc:description>
        <bib:pages>721-728</bib:pages>
    </bib:Article>
    <bib:Journal rdf:about="urn:issn:2053-1095">
        <prism:volume>9</prism:volume>
        <dc:title>Veterinary medicine and science</dc:title>
        <dc:identifier>DOI 10.1002/vms3.996</dc:identifier>
        <prism:number>2</prism:number>
        <dcterms:alternative>Vet Med Sci</dcterms:alternative>
        <dc:identifier>ISSN 2053-1095</dc:identifier>
    </bib:Journal>
    <bib:Memo rdf:about="#item_15410">
        <rdf:value>&lt;p&gt;Export Date: 22 July 2023; Cited By: 0&lt;/p&gt;</rdf:value>
    </bib:Memo>
    <z:Attachment rdf:about="#item_13820">
        <z:itemType>attachment</z:itemType>
        <dc:title>PubMed entry</dc:title>
        <dc:identifier>
            <dcterms:URI>
               <rdf:value>http://www.ncbi.nlm.nih.gov/pubmed/36367719</rdf:value>
            </dcterms:URI>
        </dc:identifier>
        <dcterms:dateSubmitted>2024-12-06 13:55:22</dcterms:dateSubmitted>
        <z:linkMode>3</z:linkMode>
        <link:type>text/html</link:type>
    </z:Attachment>
    <bib:Article rdf:about="#item_13823">
        <z:itemType>journalArticle</z:itemType>
        <dcterms:isPartOf rdf:resource="urn:issn:1365-2052%200268-9146"/>
        <bib:authors>
            <rdf:Seq>
                <rdf:li>
                    <foaf:Person>
                        <foaf:surname>Moridi</foaf:surname>
                        <foaf:givenName>M.</foaf:givenName>
                    </foaf:Person>
                </rdf:li>
                <rdf:li>
                    <foaf:Person>
                        <foaf:surname>Masoudi</foaf:surname>
                        <foaf:givenName>A. A.</foaf:givenName>
                    </foaf:Person>
                </rdf:li>
                <rdf:li>
                    <foaf:Person>
                        <foaf:surname>Vaez Torshizi</foaf:surname>
                        <foaf:givenName>R.</foaf:givenName>
                    </foaf:Person>
                </rdf:li>
                <rdf:li>
                    <foaf:Person>
                        <foaf:surname>Hill</foaf:surname>
                        <foaf:givenName>E. W.</foaf:givenName>
                    </foaf:Person>
                </rdf:li>
            </rdf:Seq>
        </bib:authors>
        <dcterms:isReferencedBy rdf:resource="#item_15303"/>
        <dcterms:isReferencedBy rdf:resource="#item_13824"/>
        <dcterms:isReferencedBy rdf:resource="#item_15304"/>
        <dcterms:isReferencedBy rdf:resource="#item_15305"/>
        <link:link rdf:resource="#item_13825"/>
        <link:link rdf:resource="#item_15307"/>
        <dc:subject>Phylogeny</dc:subject>
        <dc:subject>mitochondrial DNA</dc:subject>
        <dc:subject>diversity</dc:subject>
        <dc:subject>haplotype</dc:subject>
        <dc:subject>Haplotypes</dc:subject>
        <dc:subject>Animals</dc:subject>
        <dc:subject>Horses</dc:subject>
        <dc:subject>haplogroup</dc:subject>
        <dc:subject>Sequence Analysis, DNA</dc:subject>
        <dc:subject>horse</dc:subject>
        <dc:subject>phylogeny</dc:subject>
        <dc:subject>genetic variability</dc:subject>
        <dc:subject>Genetic Variation</dc:subject>
        <dc:subject>Iran</dc:subject>
        <dc:subject>Genetics, Population</dc:subject>
        <dc:subject>animal</dc:subject>
        <dc:subject>article</dc:subject>
        <dc:subject>Base Sequence</dc:subject>
        <dc:subject>DNA, Mitochondrial</dc:subject>
        <dc:subject>genetics</dc:subject>
        <dc:subject>molecular genetics</dc:subject>
        <dc:subject>Molecular Sequence Data</dc:subject>
        <dc:subject>nucleotide sequence</dc:subject>
        <dc:subject>DNA sequence</dc:subject>
        <dc:subject>Equidae</dc:subject>
        <dc:subject>sequence alignment</dc:subject>
        <dc:subject>Sequence Alignment</dc:subject>
        <dc:subject>population genetics</dc:subject>
        <dc:subject>Demography</dc:subject>
        <dc:subject>DNA, Mitochondrial/*genetics</dc:subject>
        <dc:subject>Horses/*genetics</dc:subject>
        <dc:subject>*Genetic Variation</dc:subject>
        <dc:subject>*Phylogeny</dc:subject>
        <dc:subject>Haplotypes/genetics</dc:subject>
        <dc:subject>demography</dc:subject>
        <dc:subject>Iranian horse</dc:subject>
        <dc:subject>maternal line</dc:subject>
        <dc:subject>
           <z:AutomaticTag><rdf:value>ORIGINS</rdf:value></z:AutomaticTag>
        </dc:subject>
        <dc:title>Mitochondrial DNA D-loop sequence variation in maternal lineages of Iranian native horses.</dc:title>
        <dcterms:abstract>To understand the origin and genetic diversity of Iranian native horses, mitochondrial DNA (mtDNA) D-loop sequences were generated for 95 horses from five  breeds sampled in eight geographical locations in Iran. Sequence analysis of a  247-bp segment revealed a total of 27 haplotypes with 38 polymorphic sites.  Twelve of 19 mtDNA haplogroups were identified in the samples. The most common  haplotypes were found within haplogroup X2. Within-population haplotype and  nucleotide diversities of the five breeds ranged from 0.838 ± 0.056 to  0.974 ± 0.022 and 0.011 ± 0.002 to 0.021 ± 0.001 respectively, indicating a  relatively high genetic diversity in Iranian horses. The identification of  several ancient sequences common between the breeds suggests that the lineage of  the majority of Iranian horse breeds is old and obviously originated from a vast  number of mares. We found in all native Iranian horse breeds lineages of the  haplogroups D and K, which is concordant with the previous findings of Asian  origins of these haplogroups. The presence of haplotypes E and K in our study  also is consistent with a geographical west-east direction of increasing  frequency of these haplotypes and a genetic fusion in Iranian horse breeds.</dcterms:abstract>
        <dc:date>2013 Apr</dc:date>
        <z:language>eng</z:language>
        <dc:rights>© 2012 The Authors, Animal Genetics © 2012 Stichting International Foundation for Animal Genetics.</dc:rights>
        <dc:description>Place: England
PMID: 22732008</dc:description>
        <bib:pages>209-213</bib:pages>
    </bib:Article>
    <bib:Journal rdf:about="urn:issn:1365-2052%200268-9146">
        <prism:volume>44</prism:volume>
        <dc:title>Animal genetics</dc:title>
        <dc:identifier>DOI 10.1111/j.1365-2052.2012.02389.x</dc:identifier>
        <prism:number>2</prism:number>
        <dcterms:alternative>Anim Genet</dcterms:alternative>
        <dc:identifier>ISSN 1365-2052 0268-9146</dc:identifier>
    </bib:Journal>
    <bib:Memo rdf:about="#item_15303">
        <rdf:value>&lt;p&gt;Export Date: 03 December 2024; Cited By: 24&lt;/p&gt;</rdf:value>
    </bib:Memo>
    <bib:Memo rdf:about="#item_13824">
        <rdf:value>&lt;p&gt;Export Date: 06 December 2024; Cited By: 24&lt;/p&gt;</rdf:value>
    </bib:Memo>
    <bib:Memo rdf:about="#item_15304">
        <rdf:value>&lt;p&gt;Export Date: 06 December 2024; Cited By: 24&lt;/p&gt;</rdf:value>
    </bib:Memo>
    <bib:Memo rdf:about="#item_15305">
        <rdf:value>&lt;p&gt;Export Date: 22 July 2023; Cited By: 18&lt;/p&gt;</rdf:value>
    </bib:Memo>
    <z:Attachment rdf:about="#item_13825">
        <z:itemType>attachment</z:itemType>
        <dc:title>PubMed entry</dc:title>
        <dc:identifier>
            <dcterms:URI>
               <rdf:value>http://www.ncbi.nlm.nih.gov/pubmed/22732008</rdf:value>
            </dcterms:URI>
        </dc:identifier>
        <dcterms:dateSubmitted>2024-12-06 13:55:39</dcterms:dateSubmitted>
        <z:linkMode>3</z:linkMode>
        <link:type>text/html</link:type>
    </z:Attachment>
    <z:Attachment rdf:about="#item_15307">
        <z:itemType>attachment</z:itemType>
        <dc:title>PubMed entry</dc:title>
        <dc:identifier>
            <dcterms:URI>
               <rdf:value>http://www.ncbi.nlm.nih.gov/pubmed/22732008</rdf:value>
            </dcterms:URI>
        </dc:identifier>
        <dcterms:dateSubmitted>2024-12-06 13:19:45</dcterms:dateSubmitted>
        <z:linkMode>3</z:linkMode>
        <link:type>text/html</link:type>
    </z:Attachment>
    <bib:Article rdf:about="#item_13826">
        <z:itemType>journalArticle</z:itemType>
        <dcterms:isPartOf>
            <bib:Journal>
                <prism:volume>13</prism:volume>
                <dc:title>Genetics and molecular research : GMR</dc:title>
                <dc:identifier>DOI 10.4238/2014.October.20.1</dc:identifier>
                <prism:number>4</prism:number>
                <dcterms:alternative>Genet Mol Res</dcterms:alternative>
                <dc:identifier>ISSN 1676-5680</dc:identifier>
            </bib:Journal>
        </dcterms:isPartOf>
        <bib:authors>
            <rdf:Seq>
                <rdf:li>
                    <foaf:Person>
                        <foaf:surname>Morelli</foaf:surname>
                        <foaf:givenName>L.</foaf:givenName>
                    </foaf:Person>
                </rdf:li>
                <rdf:li>
                    <foaf:Person>
                        <foaf:surname>Useli</foaf:surname>
                        <foaf:givenName>A.</foaf:givenName>
                    </foaf:Person>
                </rdf:li>
                <rdf:li>
                    <foaf:Person>
                        <foaf:surname>Sanna</foaf:surname>
                        <foaf:givenName>D.</foaf:givenName>
                    </foaf:Person>
                </rdf:li>
                <rdf:li>
                    <foaf:Person>
                        <foaf:surname>Barbato</foaf:surname>
                        <foaf:givenName>M.</foaf:givenName>
                    </foaf:Person>
                </rdf:li>
                <rdf:li>
                    <foaf:Person>
                        <foaf:surname>Contu</foaf:surname>
                        <foaf:givenName>D.</foaf:givenName>
                    </foaf:Person>
                </rdf:li>
                <rdf:li>
                    <foaf:Person>
                        <foaf:surname>Pala</foaf:surname>
                        <foaf:givenName>M.</foaf:givenName>
                    </foaf:Person>
                </rdf:li>
                <rdf:li>
                    <foaf:Person>
                        <foaf:surname>Cancedda</foaf:surname>
                        <foaf:givenName>M.</foaf:givenName>
                    </foaf:Person>
                </rdf:li>
                <rdf:li>
                    <foaf:Person>
                        <foaf:surname>Francalacci</foaf:surname>
                        <foaf:givenName>P.</foaf:givenName>
                    </foaf:Person>
                </rdf:li>
            </rdf:Seq>
        </bib:authors>
        <dcterms:isReferencedBy rdf:resource="#item_15309"/>
        <dcterms:isReferencedBy rdf:resource="#item_13827"/>
        <dcterms:isReferencedBy rdf:resource="#item_15310"/>
        <dcterms:isReferencedBy rdf:resource="#item_15311"/>
        <link:link rdf:resource="#item_13828"/>
        <link:link rdf:resource="#item_15313"/>
        <dc:subject>Mitochondrial DNA</dc:subject>
        <dc:subject>mitochondrial DNA</dc:subject>
        <dc:subject>haplotype</dc:subject>
        <dc:subject>Haplotypes</dc:subject>
        <dc:subject>Animals</dc:subject>
        <dc:subject>Domestication</dc:subject>
        <dc:subject>Horses</dc:subject>
        <dc:subject>Breeding</dc:subject>
        <dc:subject>horse</dc:subject>
        <dc:subject>genetic variability</dc:subject>
        <dc:subject>Genetic Variation</dc:subject>
        <dc:subject>Genetics, Population</dc:subject>
        <dc:subject>Cluster Analysis</dc:subject>
        <dc:subject>animal</dc:subject>
        <dc:subject>DNA, Mitochondrial</dc:subject>
        <dc:subject>gene frequency</dc:subject>
        <dc:subject>Gene Frequency</dc:subject>
        <dc:subject>genetics</dc:subject>
        <dc:subject>nucleotide sequence</dc:subject>
        <dc:subject>DNA sequence</dc:subject>
        <dc:subject>Equidae</dc:subject>
        <dc:subject>nonhuman</dc:subject>
        <dc:subject>DNA determination</dc:subject>
        <dc:subject>gene isolation</dc:subject>
        <dc:subject>population genetics</dc:subject>
        <dc:subject>cluster analysis</dc:subject>
        <dc:subject>gene cluster</dc:subject>
        <dc:subject>breeding</dc:subject>
        <dc:subject>molecular phylogeny</dc:subject>
        <dc:subject>Italy</dc:subject>
        <dc:subject>phenotype</dc:subject>
        <dc:subject>breed difference</dc:subject>
        <dc:subject>geographic distribution</dc:subject>
        <dc:subject>Horses/*genetics</dc:subject>
        <dc:subject>*DNA, Mitochondrial</dc:subject>
        <dc:subject>Article</dc:subject>
        <dc:subject>gene flow</dc:subject>
        <dc:subject>genetic distance</dc:subject>
        <dc:subject>native species</dc:subject>
        <dc:subject>gene pool</dc:subject>
        <dc:subject>Giara horse</dc:subject>
        <dc:subject>Haplogroup attribution</dc:subject>
        <dc:subject>Sarcidano horse</dc:subject>
        <dc:subject>
           <z:AutomaticTag><rdf:value>ORIGINS</rdf:value></z:AutomaticTag>
        </dc:subject>
        <dc:subject>
           <z:AutomaticTag><rdf:value>DIVERSITY</rdf:value></z:AutomaticTag>
        </dc:subject>
        <dc:subject>
           <z:AutomaticTag><rdf:value>EQUUS-CABALLUS</rdf:value></z:AutomaticTag>
        </dc:subject>
        <dc:subject>
           <z:AutomaticTag><rdf:value>GENOME</rdf:value></z:AutomaticTag>
        </dc:subject>
        <dc:subject>
            <z:AutomaticTag>
               <rdf:value>PHYLOGENETIC ANALYSIS</rdf:value>
            </z:AutomaticTag>
        </dc:subject>
        <dc:subject>
           <z:AutomaticTag><rdf:value>POPULATIONS</rdf:value></z:AutomaticTag>
        </dc:subject>
        <dc:subject>
           <z:AutomaticTag><rdf:value>REGION</rdf:value></z:AutomaticTag>
        </dc:subject>
        <dc:subject>
           <z:AutomaticTag><rdf:value>REVEAL</rdf:value></z:AutomaticTag>
        </dc:subject>
        <dc:subject>
            <z:AutomaticTag>
               <rdf:value>SEQUENCE VARIATION</rdf:value>
            </z:AutomaticTag>
        </dc:subject>
        <dc:title>Mitochondrial DNA lineages of Italian Giara and Sarcidano horses.</dc:title>
        <dcterms:abstract>Giara and Sarcidano are 2 of the 15 extant native Italian horse breeds with limited dispersal capability that originated from a larger number of individuals.  The 2 breeds live in two distinct isolated locations on the island of Sardinia.  To determine the genetic structure and evolutionary history of these 2 Sardinian  breeds, the first hypervariable segment of the mitochondrial DNA (mtDNA) was  sequenced and analyzed in 40 Giara and Sarcidano horses and compared with  publicly available mtDNA data from 43 Old World breeds. Four different analyses,  including genetic distance, analysis of molecular variance, haplotype sharing,  and clustering methods, were used to study the genetic relationships between the  Sardinian and other horse breeds. The analyses yielded similar results, and the  FST values indicated that a high percentage of the total genetic variation was  explained by between-breed differences. Consistent with their distinct phenotypes  and geographic isolation, the two Sardinian breeds were shown to consist of 2  distinct gene pools that had no gene flow between them. Giara horses were clearly  separated from the other breeds examined and showed traces of ancient separation  from horses of other breeds that share the same mitochondrial lineage. On the  other hand, the data from the Sarcidano horses fit well with variation among  breeds from the Iberian Peninsula and North-West Europe: genetic relationships  among Sarcidano and the other breeds are consistent with the documented history  of this breed.</dcterms:abstract>
        <dc:date>2014 Oct 20</dc:date>
        <z:language>eng</z:language>
        <dc:description>Place: Brazil
PMID: 25366719</dc:description>
        <bib:pages>8241-8257</bib:pages>
    </bib:Article>
    <bib:Memo rdf:about="#item_15309">
        <rdf:value>&lt;p&gt;Export Date: 03 December 2024; Cited By: 13&lt;/p&gt;</rdf:value>
    </bib:Memo>
    <bib:Memo rdf:about="#item_13827">
        <rdf:value>&lt;p&gt;Export Date: 06 December 2024; Cited By: 13&lt;/p&gt;</rdf:value>
    </bib:Memo>
    <bib:Memo rdf:about="#item_15310">
        <rdf:value>&lt;p&gt;Export Date: 06 December 2024; Cited By: 13&lt;/p&gt;</rdf:value>
    </bib:Memo>
    <bib:Memo rdf:about="#item_15311">
        <rdf:value>&lt;p&gt;Export Date: 22 July 2023; Cited By: 11&lt;/p&gt;</rdf:value>
    </bib:Memo>
    <z:Attachment rdf:about="#item_13828">
        <z:itemType>attachment</z:itemType>
        <dc:title>PubMed entry</dc:title>
        <dc:identifier>
            <dcterms:URI>
               <rdf:value>http://www.ncbi.nlm.nih.gov/pubmed/25366719</rdf:value>
            </dcterms:URI>
        </dc:identifier>
        <dcterms:dateSubmitted>2024-12-06 13:55:25</dcterms:dateSubmitted>
        <z:linkMode>3</z:linkMode>
        <link:type>text/html</link:type>
    </z:Attachment>
    <z:Attachment rdf:about="#item_15313">
        <z:itemType>attachment</z:itemType>
        <dc:title>PubMed entry</dc:title>
        <dc:identifier>
            <dcterms:URI>
               <rdf:value>http://www.ncbi.nlm.nih.gov/pubmed/25366719</rdf:value>
            </dcterms:URI>
        </dc:identifier>
        <dcterms:dateSubmitted>2024-12-06 13:19:40</dcterms:dateSubmitted>
        <z:linkMode>3</z:linkMode>
        <link:type>text/html</link:type>
    </z:Attachment>
    <bib:Article rdf:about="#item_13873">
        <z:itemType>journalArticle</z:itemType>
        <dcterms:isPartOf rdf:resource="urn:issn:2470-1408%202470-1394"/>
        <bib:authors>
            <rdf:Seq>
                <rdf:li>
                    <foaf:Person>
                        <foaf:surname>Guo</foaf:surname>
                        <foaf:givenName>Xian</foaf:givenName>
                    </foaf:Person>
                </rdf:li>
                <rdf:li>
                    <foaf:Person>
                        <foaf:surname>Pei</foaf:surname>
                        <foaf:givenName>Jie</foaf:givenName>
                    </foaf:Person>
                </rdf:li>
                <rdf:li>
                    <foaf:Person>
                        <foaf:surname>Chu</foaf:surname>
                        <foaf:givenName>Min</foaf:givenName>
                    </foaf:Person>
                </rdf:li>
                <rdf:li>
                    <foaf:Person>
                        <foaf:surname>Wu</foaf:surname>
                        <foaf:givenName>Xiaoyun</foaf:givenName>
                    </foaf:Person>
                </rdf:li>
                <rdf:li>
                    <foaf:Person>
                        <foaf:surname>Bao</foaf:surname>
                        <foaf:givenName>Pengjia</foaf:givenName>
                    </foaf:Person>
                </rdf:li>
                <rdf:li>
                    <foaf:Person>
                        <foaf:surname>Ding</foaf:surname>
                        <foaf:givenName>Xuezhi</foaf:givenName>
                    </foaf:Person>
                </rdf:li>
                <rdf:li>
                    <foaf:Person>
                        <foaf:surname>Liang</foaf:surname>
                        <foaf:givenName>Chunnian</foaf:givenName>
                    </foaf:Person>
                </rdf:li>
                <rdf:li>
                    <foaf:Person>
                        <foaf:surname>Yan</foaf:surname>
                        <foaf:givenName>Ping</foaf:givenName>
                    </foaf:Person>
                </rdf:li>
            </rdf:Seq>
        </bib:authors>
        <dcterms:isReferencedBy rdf:resource="#item_13874"/>
        <dcterms:isReferencedBy rdf:resource="#item_22444"/>
        <link:link rdf:resource="#item_13875"/>
        <dc:subject>Phylogeny</dc:subject>
        <dc:subject>mitochondrial DNA</dc:subject>
        <dc:subject>Animals</dc:subject>
        <dc:subject>Horses</dc:subject>
        <dc:subject>Sequence Analysis, DNA</dc:subject>
        <dc:subject>horse</dc:subject>
        <dc:subject>phylogeny</dc:subject>
        <dc:subject>animal</dc:subject>
        <dc:subject>DNA, Mitochondrial</dc:subject>
        <dc:subject>genetics</dc:subject>
        <dc:subject>chemistry</dc:subject>
        <dc:subject>DNA sequence</dc:subject>
        <dc:subject>Equidae</dc:subject>
        <dc:subject>isolation and purification</dc:subject>
        <dc:subject>nonhuman</dc:subject>
        <dc:subject>transfer RNA</dc:subject>
        <dc:subject>priority journal</dc:subject>
        <dc:subject>ribosome RNA</dc:subject>
        <dc:subject>gene sequence</dc:subject>
        <dc:subject>RNA, Ribosomal</dc:subject>
        <dc:subject>classification</dc:subject>
        <dc:subject>gene</dc:subject>
        <dc:subject>Genome, Mitochondrial</dc:subject>
        <dc:subject>mitochondrial genome</dc:subject>
        <dc:subject>metabolism</dc:subject>
        <dc:subject>genome analysis</dc:subject>
        <dc:subject>Base Composition</dc:subject>
        <dc:subject>DNA base composition</dc:subject>
        <dc:subject>phylogenetic tree</dc:subject>
        <dc:subject>RNA, Transfer</dc:subject>
        <dc:subject>Horses/classification/*genetics</dc:subject>
        <dc:subject>*Genome, Mitochondrial</dc:subject>
        <dc:subject>DNA, Mitochondrial/chemistry/isolation &amp; purification/metabolism</dc:subject>
        <dc:subject>Open Reading Frames</dc:subject>
        <dc:subject>RNA, Transfer/chemistry/genetics</dc:subject>
        <dc:subject>Complete mitochondrial genome</dc:subject>
        <dc:subject>Hequ horse</dc:subject>
        <dc:subject>Open Reading Frames/genetics</dc:subject>
        <dc:subject>RNA, Ribosomal/chemistry/genetics</dc:subject>
        <dc:subject>Article</dc:subject>
        <dc:subject>maximum likelihood method</dc:subject>
        <dc:subject>genomic DNA</dc:subject>
        <dc:subject>genome size</dc:subject>
        <dc:subject>displacement loop gene</dc:subject>
        <dc:subject>open reading frame</dc:subject>
        <dc:title>The complete mitochondrial genome of Hequ horse.</dc:title>
        <dcterms:abstract>The complete mitochondrial genome of Hequ horse was determined in this study. The mitogenome is 16 656 bp in length and contains 13 protein-coding genes, 22  transfer RNA genes, 2 ribosomal RNA genes, and a D-loop region. The overall base  composition of the H-strand is 32.20% for A, 28.55% for C, 13.38% for G and  25.86% for T. Tree constructed using MEGA 6 with Maximum-likelihood (ML) methods  demonstrated that Hequ horse was clustered in subfamily Equidae.</dcterms:abstract>
        <dc:date>2016 Nov</dc:date>
        <z:language>eng</z:language>
        <dc:description>Place: England
PMID: 26677877</dc:description>
        <bib:pages>4657-4658</bib:pages>
    </bib:Article>
    <bib:Journal rdf:about="urn:issn:2470-1408%202470-1394">
        <prism:volume>27</prism:volume>
        <dc:title>Mitochondrial DNA. Part A, DNA mapping, sequencing, and analysis</dc:title>
        <dc:identifier>DOI 10.3109/19401736.2015.1106489</dc:identifier>
        <prism:number>6</prism:number>
        <dcterms:alternative>Mitochondrial DNA A DNA Mapp Seq Anal</dcterms:alternative>
        <dc:identifier>ISSN 2470-1408 2470-1394</dc:identifier>
    </bib:Journal>
    <bib:Memo rdf:about="#item_13874">
        <rdf:value>&lt;p&gt;Export Date: 06 December 2024; Cited By: 0&lt;/p&gt;</rdf:value>
    </bib:Memo>
    <bib:Memo rdf:about="#item_22444">
        <rdf:value>&lt;p&gt;Export Date: 22 July 2023; Cited By: 0&lt;/p&gt;</rdf:value>
    </bib:Memo>
    <z:Attachment rdf:about="#item_13875">
        <z:itemType>attachment</z:itemType>
        <dc:title>PubMed entry</dc:title>
        <dc:identifier>
            <dcterms:URI>
               <rdf:value>http://www.ncbi.nlm.nih.gov/pubmed/26677877</rdf:value>
            </dcterms:URI>
        </dc:identifier>
        <dcterms:dateSubmitted>2024-12-06 13:55:21</dcterms:dateSubmitted>
        <z:linkMode>3</z:linkMode>
        <link:type>text/html</link:type>
    </z:Attachment>
    <bib:Article rdf:about="#item_13892">
        <z:itemType>journalArticle</z:itemType>
        <dcterms:isPartOf rdf:resource="urn:issn:2073-4425"/>
        <bib:authors>
            <rdf:Seq>
                <rdf:li>
                    <foaf:Person>
                        <foaf:surname>Effa</foaf:surname>
                        <foaf:givenName>Kefena</foaf:givenName>
                    </foaf:Person>
                </rdf:li>
                <rdf:li>
                    <foaf:Person>
                        <foaf:surname>Rosenbom</foaf:surname>
                        <foaf:givenName>Sonia</foaf:givenName>
                    </foaf:Person>
                </rdf:li>
                <rdf:li>
                    <foaf:Person>
                        <foaf:surname>Han</foaf:surname>
                        <foaf:givenName>Jianlin</foaf:givenName>
                    </foaf:Person>
                </rdf:li>
                <rdf:li>
                    <foaf:Person>
                        <foaf:surname>Dessie</foaf:surname>
                        <foaf:givenName>Tadelle</foaf:givenName>
                    </foaf:Person>
                </rdf:li>
                <rdf:li>
                    <foaf:Person>
                        <foaf:surname>Beja-Pereira</foaf:surname>
                        <foaf:givenName>Albano</foaf:givenName>
                    </foaf:Person>
                </rdf:li>
            </rdf:Seq>
        </bib:authors>
        <dcterms:isReferencedBy rdf:resource="#item_13893"/>
        <dcterms:isReferencedBy rdf:resource="#item_15372"/>
        <link:link rdf:resource="#item_13894"/>
        <dc:subject>Phylogeny</dc:subject>
        <dc:subject>mitochondrial DNA</dc:subject>
        <dc:subject>haplotype</dc:subject>
        <dc:subject>Haplotypes</dc:subject>
        <dc:subject>Animals</dc:subject>
        <dc:subject>Female</dc:subject>
        <dc:subject>Horses</dc:subject>
        <dc:subject>Male</dc:subject>
        <dc:subject>Genetic variation</dc:subject>
        <dc:subject>Sequence Analysis, DNA</dc:subject>
        <dc:subject>horse</dc:subject>
        <dc:subject>phylogeny</dc:subject>
        <dc:subject>genetic variability</dc:subject>
        <dc:subject>Genetic Variation</dc:subject>
        <dc:subject>Phylogeography</dc:subject>
        <dc:subject>Equus caballus</dc:subject>
        <dc:subject>Genetics, Population</dc:subject>
        <dc:subject>Polymorphism, Genetic</dc:subject>
        <dc:subject>animal</dc:subject>
        <dc:subject>DNA, Mitochondrial</dc:subject>
        <dc:subject>female</dc:subject>
        <dc:subject>genetic polymorphism</dc:subject>
        <dc:subject>genetics</dc:subject>
        <dc:subject>male</dc:subject>
        <dc:subject>nucleotide sequence</dc:subject>
        <dc:subject>DNA sequence</dc:subject>
        <dc:subject>nonhuman</dc:subject>
        <dc:subject>polymerase chain reaction</dc:subject>
        <dc:subject>population genetics</dc:subject>
        <dc:subject>classification</dc:subject>
        <dc:subject>DNA polymorphism</dc:subject>
        <dc:subject>genetic linkage</dc:subject>
        <dc:subject>genetic variation</dc:subject>
        <dc:subject>genotype</dc:subject>
        <dc:subject>phylogeography</dc:subject>
        <dc:subject>*Genetic Variation</dc:subject>
        <dc:subject>*Genetics, Population</dc:subject>
        <dc:subject>*Polymorphism, Genetic</dc:subject>
        <dc:subject>Horses/*classification/*genetics</dc:subject>
        <dc:subject>*DNA, Mitochondrial</dc:subject>
        <dc:subject>d-loop sequence</dc:subject>
        <dc:subject>Ethiopia</dc:subject>
        <dc:subject>feral horse</dc:subject>
        <dc:subject>Genetic Linkage</dc:subject>
        <dc:subject>adult</dc:subject>
        <dc:subject>Article</dc:subject>
        <dc:subject>domestic horse</dc:subject>
        <dc:subject>Haplotype</dc:subject>
        <dc:subject>genetic distance</dc:subject>
        <dc:subject>D-loop sequence</dc:subject>
        <dc:subject>Feral horse</dc:subject>
        <dc:subject>genetic algorithm</dc:subject>
        <dc:subject>Median Joining algorithm</dc:subject>
        <dc:subject>mtDNA gene</dc:subject>
        <dc:subject>multicenter study</dc:subject>
        <dc:title>Genetic Diversities and Historical Dynamics of Native Ethiopian Horse Populations (Equus caballus) Inferred from Mitochondrial DNA Polymorphisms.</dc:title>
        <dcterms:abstract>Matrilineal genetic diversity and relationship were investigated among eight morphologically identified native Ethiopian horse populations using polymorphisms  in 46 mtDNA D-loop sequences (454 base pairs). The horse populations identified  were Abyssinian, Bale, Borana, Horro, Kafa, Kundido feral horses, Ogaden and  Selale. Mitochondrial DNA D-loop sequences were characterized by 15 variable  sites that defined five different haplotypes. All genetic diversity estimates,  including Reynolds' linearized genetic distance, genetic differentiation (F(ST))  and nucleotide sequence divergence (D(A)), revealed a low genetic differentiation  in native Ethiopian horse populations. However, Kundido feral and Borana domestic  horses were slightly diverged from the rest of the Ethiopian horse populations.  We also tried to shed some light on the matrilineal genetic root of native  Ethiopian horses from a network constructed by combining newly generated  haplotypes and reference haplotypes deposited in the GenBank for Eurasian type  Turkish Anatolian horses that were used as a genetic conduit between Eurasian and  African horse populations. Ninety-two haplotypes were generated from the combined  Ethio-Eurasian mtDNA D-loop sequences. A network reconstructed from the combined  haplotypes using Median-Joining algorithm showed that haplotypes generated from  native Ethiopian horses formed separate clusters. The present result encourages  further investigation of the genetic origin of native African horses by  retrieving additional mtDNA sequences deposited in the GenBank for African and  Eurasian type horses.</dcterms:abstract>
        <dc:date>2021 Jan 25</dc:date>
        <z:language>eng</z:language>
        <dc:description>Place: Switzerland
PMID: 33503948 
PMCID: PMC7912211</dc:description>
    </bib:Article>
    <bib:Journal rdf:about="urn:issn:2073-4425">
        <prism:volume>12</prism:volume>
        <dc:title>Genes</dc:title>
        <dc:identifier>DOI 10.3390/genes12020155</dc:identifier>
        <prism:number>2</prism:number>
        <dcterms:alternative>Genes (Basel)</dcterms:alternative>
        <dc:identifier>ISSN 2073-4425</dc:identifier>
    </bib:Journal>
    <bib:Memo rdf:about="#item_13893">
        <rdf:value>&lt;p&gt;Export Date: 06 December 2024; Cited By: 7&lt;/p&gt;</rdf:value>
    </bib:Memo>
    <bib:Memo rdf:about="#item_15372">
        <rdf:value>&lt;p&gt;Export Date: 22 July 2023; Cited By: 1&lt;/p&gt;</rdf:value>
    </bib:Memo>
    <z:Attachment rdf:about="#item_13894">
        <z:itemType>attachment</z:itemType>
        <dc:title>PubMed entry</dc:title>
        <dc:identifier>
            <dcterms:URI>
               <rdf:value>http://www.ncbi.nlm.nih.gov/pubmed/33503948</rdf:value>
            </dcterms:URI>
        </dc:identifier>
        <dcterms:dateSubmitted>2024-12-06 13:55:28</dcterms:dateSubmitted>
        <z:linkMode>3</z:linkMode>
        <link:type>text/html</link:type>
    </z:Attachment>
    <bib:Article rdf:about="#item_13902">
        <z:itemType>journalArticle</z:itemType>
        <dcterms:isPartOf rdf:resource="urn:issn:1471-2164"/>
        <bib:authors>
            <rdf:Seq>
                <rdf:li>
                    <foaf:Person>
                        <foaf:surname>Dhorne-Pollet</foaf:surname>
                        <foaf:givenName>Sophie</foaf:givenName>
                    </foaf:Person>
                </rdf:li>
                <rdf:li>
                    <foaf:Person>
                        <foaf:surname>Barrey</foaf:surname>
                        <foaf:givenName>Eric</foaf:givenName>
                    </foaf:Person>
                </rdf:li>
                <rdf:li>
                    <foaf:Person>
                        <foaf:surname>Pollet</foaf:surname>
                        <foaf:givenName>Nicolas</foaf:givenName>
                    </foaf:Person>
                </rdf:li>
            </rdf:Seq>
        </bib:authors>
        <dcterms:isReferencedBy rdf:resource="#item_13903"/>
        <dcterms:isReferencedBy rdf:resource="#item_22430"/>
        <link:link rdf:resource="#item_13904"/>
        <dc:subject>Mitochondrial DNA</dc:subject>
        <dc:subject>mtDNA</dc:subject>
        <dc:subject>Horse</dc:subject>
        <dc:subject>mitochondrial DNA</dc:subject>
        <dc:subject>Genetics</dc:subject>
        <dc:subject>Animals</dc:subject>
        <dc:subject>Deoxyribonucleic acid</dc:subject>
        <dc:subject>DNA</dc:subject>
        <dc:subject>Horses</dc:subject>
        <dc:subject>Horses - genetics</dc:subject>
        <dc:subject>Surveys</dc:subject>
        <dc:subject>DNA, Mitochondrial - genetics</dc:subject>
        <dc:subject>Genetic variation</dc:subject>
        <dc:subject>Nucleotide sequence</dc:subject>
        <dc:subject>Amplification</dc:subject>
        <dc:subject>Animal biology</dc:subject>
        <dc:subject>Animal genetics</dc:subject>
        <dc:subject>Biochemistry, Molecular Biology</dc:subject>
        <dc:subject>Biodiversity</dc:subject>
        <dc:subject>Cell Behavior</dc:subject>
        <dc:subject>Cellular Biology</dc:subject>
        <dc:subject>Circular DNA</dc:subject>
        <dc:subject>Development Biology</dc:subject>
        <dc:subject>DNA sequencing</dc:subject>
        <dc:subject>Efficiency</dc:subject>
        <dc:subject>Embryology and Organogenesis</dc:subject>
        <dc:subject>Exonuclease</dc:subject>
        <dc:subject>Gene sequencing</dc:subject>
        <dc:subject>Genetic research</dc:subject>
        <dc:subject>Genome, Mitochondrial - genetics</dc:subject>
        <dc:subject>Genomes</dc:subject>
        <dc:subject>Genomics</dc:subject>
        <dc:subject>Ground truth</dc:subject>
        <dc:subject>High-Throughput Nucleotide Sequencing</dc:subject>
        <dc:subject>Identification and classification</dc:subject>
        <dc:subject>Life Sciences</dc:subject>
        <dc:subject>Methodology</dc:subject>
        <dc:subject>Methods</dc:subject>
        <dc:subject>MinION device</dc:subject>
        <dc:subject>Mitochondria</dc:subject>
        <dc:subject>Molecular biology</dc:subject>
        <dc:subject>Morphogenesis</dc:subject>
        <dc:subject>Mutation</dc:subject>
        <dc:subject>Nanopore sequencing</dc:subject>
        <dc:subject>Nanopores</dc:subject>
        <dc:subject>Nucleotide sequencing</dc:subject>
        <dc:subject>Populations and Evolution</dc:subject>
        <dc:subject>Porosity</dc:subject>
        <dc:subject>Quantitative Methods</dc:subject>
        <dc:subject>Sequence Analysis, DNA</dc:subject>
        <dc:subject>Single nucleotide polymorphism</dc:subject>
        <dc:subject>Single nucleotide polymorphisms</dc:subject>
        <dc:subject>Subcellular Processes</dc:subject>
        <dc:subject>Systematics, Phylogenetics and taxonomy</dc:subject>
        <dc:subject>Technology</dc:subject>
        <dc:subject>Technology application</dc:subject>
        <dc:subject>Technology utilization</dc:subject>
        <dc:subject>Vertebrate Zoology</dc:subject>
        <dc:subject>horse</dc:subject>
        <dc:subject>genetic variability</dc:subject>
        <dc:subject>animal</dc:subject>
        <dc:subject>DNA, Mitochondrial</dc:subject>
        <dc:subject>female</dc:subject>
        <dc:subject>genetics</dc:subject>
        <dc:subject>male</dc:subject>
        <dc:subject>DNA sequence</dc:subject>
        <dc:subject>gene amplification</dc:subject>
        <dc:subject>nonhuman</dc:subject>
        <dc:subject>animal cell</dc:subject>
        <dc:subject>controlled study</dc:subject>
        <dc:subject>mitochondrion</dc:subject>
        <dc:subject>Genome, Mitochondrial</dc:subject>
        <dc:subject>mitochondrial genome</dc:subject>
        <dc:subject>single nucleotide polymorphism</dc:subject>
        <dc:subject>cell nucleus</dc:subject>
        <dc:subject>DNA, Mitochondrial/genetics</dc:subject>
        <dc:subject>Horses/genetics</dc:subject>
        <dc:subject>*Genome, Mitochondrial/genetics</dc:subject>
        <dc:subject>*Nanopores</dc:subject>
        <dc:subject>Article</dc:subject>
        <dc:subject>high throughput sequencing</dc:subject>
        <dc:subject>measurement precision</dc:subject>
        <dc:subject>mitochondrial DNA depletion</dc:subject>
        <dc:subject>nanopore</dc:subject>
        <dc:subject>nanopore sequencing</dc:subject>
        <dc:subject>precipitation</dc:subject>
        <dc:subject>Sanger sequencing</dc:subject>
        <dc:title>A new method for long-read sequencing of animal mitochondrial genomes: application to the identification of equine mitochondrial DNA variants.</dc:title>
        <dcterms:abstract>BACKGROUND: Mitochondrial DNA is remarkably polymorphic. This is why animal geneticists survey mitochondrial genomes variations for fundamental and applied  purposes. We present here an approach to sequence whole mitochondrial genomes  using nanopore long-read sequencing. Our method relies on the selective  elimination of nuclear DNA using an exonuclease treatment and on the  amplification of circular mitochondrial DNA using a multiple displacement  amplification step. RESULTS: We optimized each preparative step to obtain a 100  million-fold enrichment of horse mitochondrial DNA relative to nuclear DNA. We  sequenced these amplified mitochondrial DNA using nanopore sequencing technology  and obtained mitochondrial DNA reads that represented up to half of the  sequencing output. The sequence reads were 2.3 kb of mean length and provided an  even coverage of the mitochondrial genome. Long-reads spanning half or more of  the whole mtDNA provided a coverage that varied between 118X and 488X. We  evaluated SNPs identified using these long-reads by Sanger sequencing as ground  truth and found a precision of 100.0%; a recall of 93.1% and a F1-score of 0.964  using the Twilight horse mtDNA reference. The choice of the mtDNA reference  impacted variant calling efficiency with F1-scores varying between 0.947 and  0.964. CONCLUSIONS: Our method to amplify mtDNA and to sequence it using the  nanopore technology is usable for mitochondrial DNA variant analysis. With minor  modifications, this approach could easily be applied to other large circular DNA  molecules.</dcterms:abstract>
        <dc:date>2020 Nov 11</dc:date>
        <z:language>eng</z:language>
        <dc:description>Place: England
PMID: 33176683 
PMCID: PMC7661214</dc:description>
        <bib:pages>785</bib:pages>
    </bib:Article>
    <bib:Journal rdf:about="urn:issn:1471-2164">
        <prism:volume>21</prism:volume>
        <dc:title>BMC genomics</dc:title>
        <dc:identifier>DOI 10.1186/s12864-020-07183-9</dc:identifier>
        <prism:number>1</prism:number>
        <dcterms:alternative>BMC Genomics</dcterms:alternative>
        <dc:identifier>ISSN 1471-2164</dc:identifier>
    </bib:Journal>
    <bib:Memo rdf:about="#item_13903">
        <rdf:value>&lt;p&gt;Export Date: 06 December 2024; Cited By: 16&lt;/p&gt;</rdf:value>
    </bib:Memo>
    <bib:Memo rdf:about="#item_22430">
        <rdf:value>&lt;p&gt;Export Date: 22 July 2023; Cited By: 8&lt;/p&gt;</rdf:value>
    </bib:Memo>
    <z:Attachment rdf:about="#item_13904">
        <z:itemType>attachment</z:itemType>
        <dc:title>PubMed entry</dc:title>
        <dc:identifier>
            <dcterms:URI>
               <rdf:value>http://www.ncbi.nlm.nih.gov/pubmed/33176683</rdf:value>
            </dcterms:URI>
        </dc:identifier>
        <dcterms:dateSubmitted>2024-12-06 13:55:29</dcterms:dateSubmitted>
        <z:linkMode>3</z:linkMode>
        <link:type>text/html</link:type>
    </z:Attachment>
    <bib:Article rdf:about="#item_13905">
        <z:itemType>journalArticle</z:itemType>
        <dcterms:isPartOf>
            <bib:Journal>
                <prism:volume>15</prism:volume>
                <dc:title>PloS one</dc:title>
                <dc:identifier>DOI 10.1371/journal.pone.0243247</dc:identifier>
                <prism:number>12</prism:number>
                <dcterms:alternative>PLoS One</dcterms:alternative>
                <dc:identifier>ISSN 1932-6203</dc:identifier>
            </bib:Journal>
        </dcterms:isPartOf>
        <bib:authors>
            <rdf:Seq>
                <rdf:li>
                    <foaf:Person>
                        <foaf:surname>Dell</foaf:surname>
                        <foaf:givenName>Andy C.</foaf:givenName>
                    </foaf:Person>
                </rdf:li>
                <rdf:li>
                    <foaf:Person>
                        <foaf:surname>Curry</foaf:surname>
                        <foaf:givenName>Mark C.</foaf:givenName>
                    </foaf:Person>
                </rdf:li>
                <rdf:li>
                    <foaf:Person>
                        <foaf:surname>Yarnell</foaf:surname>
                        <foaf:givenName>Kelly M.</foaf:givenName>
                    </foaf:Person>
                </rdf:li>
                <rdf:li>
                    <foaf:Person>
                        <foaf:surname>Starbuck</foaf:surname>
                        <foaf:givenName>Gareth R.</foaf:givenName>
                    </foaf:Person>
                </rdf:li>
                <rdf:li>
                    <foaf:Person>
                        <foaf:surname>Wilson</foaf:surname>
                        <foaf:givenName>Philippe B.</foaf:givenName>
                    </foaf:Person>
                </rdf:li>
            </rdf:Seq>
        </bib:authors>
        <dcterms:isReferencedBy rdf:resource="#item_13906"/>
        <dcterms:isReferencedBy rdf:resource="#item_15404"/>
        <link:link rdf:resource="#item_13907"/>
        <dc:subject>Mitochondrial DNA</dc:subject>
        <dc:subject>Phylogeny</dc:subject>
        <dc:subject>mitochondrial DNA</dc:subject>
        <dc:subject>haplotype</dc:subject>
        <dc:subject>Haplotypes</dc:subject>
        <dc:subject>Animals</dc:subject>
        <dc:subject>Deoxyribonucleic acid</dc:subject>
        <dc:subject>DNA</dc:subject>
        <dc:subject>Genetic diversity</dc:subject>
        <dc:subject>Horses</dc:subject>
        <dc:subject>Horses - genetics</dc:subject>
        <dc:subject>Population</dc:subject>
        <dc:subject>Biological diversity</dc:subject>
        <dc:subject>Genetic aspects</dc:subject>
        <dc:subject>Biology and Life Sciences</dc:subject>
        <dc:subject>DNA, Mitochondrial - genetics</dc:subject>
        <dc:subject>Genetic variation</dc:subject>
        <dc:subject>Haplotypes - genetics</dc:subject>
        <dc:subject>Mitochondria - genetics</dc:subject>
        <dc:subject>Mitochondria</dc:subject>
        <dc:subject>Sequence Analysis, DNA</dc:subject>
        <dc:subject>horse</dc:subject>
        <dc:subject>phylogeny</dc:subject>
        <dc:subject>Analysis</dc:subject>
        <dc:subject>Genetic Variation</dc:subject>
        <dc:subject>Sequence Analysis, DNA - veterinary</dc:subject>
        <dc:subject>Horse breeds</dc:subject>
        <dc:subject>Protection and preservation</dc:subject>
        <dc:subject>Cluster Analysis</dc:subject>
        <dc:subject>Conservation</dc:subject>
        <dc:subject>Endangered Species</dc:subject>
        <dc:subject>animal</dc:subject>
        <dc:subject>DNA, Mitochondrial</dc:subject>
        <dc:subject>female</dc:subject>
        <dc:subject>genetics</dc:subject>
        <dc:subject>nucleotide sequence</dc:subject>
        <dc:subject>DNA sequence</dc:subject>
        <dc:subject>nonhuman</dc:subject>
        <dc:subject>controlled study</dc:subject>
        <dc:subject>cluster analysis</dc:subject>
        <dc:subject>mitochondrion</dc:subject>
        <dc:subject>DNA polymorphism</dc:subject>
        <dc:subject>gene cluster</dc:subject>
        <dc:subject>genetic variation</dc:subject>
        <dc:subject>base pairing</dc:subject>
        <dc:subject>DNA, Mitochondrial/*genetics</dc:subject>
        <dc:subject>Horses/*genetics</dc:subject>
        <dc:subject>Haplotypes/genetics</dc:subject>
        <dc:subject>Genetic Variation/genetics</dc:subject>
        <dc:subject>Mitochondria/genetics</dc:subject>
        <dc:subject>Maternal Inheritance/*genetics</dc:subject>
        <dc:subject>Sequence Analysis, DNA/methods/veterinary</dc:subject>
        <dc:subject>maternal lineage</dc:subject>
        <dc:subject>procedures</dc:subject>
        <dc:subject>Article</dc:subject>
        <dc:subject>domestic horse</dc:subject>
        <dc:subject>United Kingdom</dc:subject>
        <dc:subject>veterinary medicine</dc:subject>
        <dc:subject>maternal inheritance</dc:subject>
        <dc:subject>genetic conservation</dc:subject>
        <dc:subject>horse breed</dc:subject>
        <dc:subject>cladistics</dc:subject>
        <dc:subject>endangered species</dc:subject>
        <dc:subject>Chapman horse</dc:subject>
        <dc:subject>Cleveland Bay horse</dc:subject>
        <dc:subject>genealogy</dc:subject>
        <dc:subject>Iberian horse</dc:subject>
        <dc:subject>Maternal Inheritance</dc:subject>
        <dc:subject>mitochondrial D loop sequence</dc:subject>
        <dc:subject>North African horse</dc:subject>
        <dc:subject>Northern European horse</dc:subject>
        <dc:subject>Earth Sciences</dc:subject>
        <dc:subject>Females</dc:subject>
        <dc:subject>Ecology and Environmental Sciences</dc:subject>
        <dc:subject>Biotechnology industry</dc:subject>
        <dc:subject>Environmental science</dc:subject>
        <dc:subject>Genetic Variation - genetics</dc:subject>
        <dc:subject>International economic relations</dc:subject>
        <dc:subject>Maternal Inheritance - genetics</dc:subject>
        <dc:subject>Sequence Analysis, DNA - methods</dc:subject>
        <dc:title>Mitochondrial D-loop sequence variation and maternal lineage in the endangered Cleveland Bay horse.</dc:title>
        <dcterms:abstract>Genetic diversity and maternal ancestry line relationships amongst a sample of 96 Cleveland Bay horses were investigated using a 479bp length of mitochondrial  D-loop sequence. The analysis yielded at total of 11 haplotypes with 27 variable  positions, all of which have been described in previous equine mitochondrial DNA  d-loop studies. Four main haplotype clusters were present in the Cleveland Bay  breed describing 89% of the total sample. This suggests that only four principal  maternal ancestry lines exist in the present-day global Cleveland Bay population.  Comparison of these sequences with other domestic horse haplotypes (Fig 2) shows  a close association of the Cleveland Bay horse with Northern European (Clade C),  Iberian (Clade A) and North African (Clade B) horse breeds. This indicates that  the Cleveland Bay horse may not have evolved exclusively from the now extinct  Chapman horse, as previous work as suggested. The Cleveland Bay horse remains one  of only five domestic horse breeds classified as Critical on the Rare Breeds  Survival Trust (UK) Watchlist and our results provide important information on  the origins of this breed and represent a valuable tool for conservation  purposes.</dcterms:abstract>
        <dc:date>2020</dc:date>
        <z:language>eng</z:language>
        <dc:description>Place: United States
PMID: 33270708 
PMCID: PMC7714183</dc:description>
        <bib:pages>e0243247</bib:pages>
    </bib:Article>
    <bib:Memo rdf:about="#item_13906">
        <rdf:value>&lt;p&gt;Export Date: 06 December 2024; Cited By: 9&lt;/p&gt;</rdf:value>
    </bib:Memo>
    <bib:Memo rdf:about="#item_15404">
        <rdf:value>&lt;p&gt;Export Date: 22 July 2023; Cited By: 5&lt;/p&gt;</rdf:value>
    </bib:Memo>
    <z:Attachment rdf:about="#item_13907">
        <z:itemType>attachment</z:itemType>
        <dc:title>PubMed entry</dc:title>
        <dc:identifier>
            <dcterms:URI>
               <rdf:value>http://www.ncbi.nlm.nih.gov/pubmed/33270708</rdf:value>
            </dcterms:URI>
        </dc:identifier>
        <dcterms:dateSubmitted>2024-12-06 13:55:26</dcterms:dateSubmitted>
        <z:linkMode>3</z:linkMode>
        <link:type>text/html</link:type>
    </z:Attachment>
    <bib:Article rdf:about="#item_13908">
        <z:itemType>journalArticle</z:itemType>
        <dcterms:isPartOf>
            <bib:Journal>
                <prism:volume>6</prism:volume>
                <dc:title>PeerJ</dc:title>
                <dc:identifier>DOI 10.7717/peerj.4198</dc:identifier>
                <dcterms:alternative>PeerJ</dcterms:alternative>
                <dc:identifier>ISSN 2167-8359</dc:identifier>
            </bib:Journal>
        </dcterms:isPartOf>
        <bib:authors>
            <rdf:Seq>
                <rdf:li>
                    <foaf:Person>
                        <foaf:surname>Csizmár</foaf:surname>
                        <foaf:givenName>Nikolett</foaf:givenName>
                    </foaf:Person>
                </rdf:li>
                <rdf:li>
                    <foaf:Person>
                        <foaf:surname>Mihók</foaf:surname>
                        <foaf:givenName>Sándor</foaf:givenName>
                    </foaf:Person>
                </rdf:li>
                <rdf:li>
                    <foaf:Person>
                        <foaf:surname>Jávor</foaf:surname>
                        <foaf:givenName>András</foaf:givenName>
                    </foaf:Person>
                </rdf:li>
                <rdf:li>
                    <foaf:Person>
                        <foaf:surname>Kusza</foaf:surname>
                        <foaf:givenName>Szilvia</foaf:givenName>
                    </foaf:Person>
                </rdf:li>
            </rdf:Seq>
        </bib:authors>
        <dcterms:isReferencedBy rdf:resource="#item_15364"/>
        <link:link rdf:resource="#item_13909"/>
        <dc:subject>D-loop region</dc:subject>
        <dc:subject>mtDNA</dc:subject>
        <dc:subject>mitochondrial DNA</dc:subject>
        <dc:subject>Genetics</dc:subject>
        <dc:subject>Genetic diversity</dc:subject>
        <dc:subject>Biological diversity</dc:subject>
        <dc:subject>Genetic aspects</dc:subject>
        <dc:subject>Biodiversity</dc:subject>
        <dc:subject>Analysis</dc:subject>
        <dc:subject>genetic variability</dc:subject>
        <dc:subject>Equus caballus</dc:subject>
        <dc:subject>Conservation Biology</dc:subject>
        <dc:subject>Horse breeding</dc:subject>
        <dc:subject>Horse breeds</dc:subject>
        <dc:subject>Hungarian draft horse</dc:subject>
        <dc:subject>Protection and preservation</dc:subject>
        <dc:subject>Veterinary Medicine</dc:subject>
        <dc:subject>Zoology</dc:subject>
        <dc:subject>nucleotide sequence</dc:subject>
        <dc:subject>genetic analysis</dc:subject>
        <dc:subject>nonhuman</dc:subject>
        <dc:subject>polymerase chain reaction</dc:subject>
        <dc:subject>population genetics</dc:subject>
        <dc:subject>sequence analysis</dc:subject>
        <dc:subject>MtDNA</dc:subject>
        <dc:subject>unindexed sequence</dc:subject>
        <dc:subject>Article</dc:subject>
        <dc:subject>domestic horse</dc:subject>
        <dc:subject>genetic conservation</dc:subject>
        <dc:subject>horse breed</dc:subject>
        <dc:subject>animal genetics</dc:subject>
        <dc:title>Genetic analysis of the Hungarian draft horse population using partial mitochondrial DNA D-loop sequencing.</dc:title>
        <dcterms:abstract>BACKGROUND: The Hungarian draft is a horse breed with a recent mixed ancestry created in the 1920s by crossing local mares with draught horses imported from  France and Belgium. The interest in its conservation and characterization has  increased over the last few years. The aim of this work is to contribute to the  characterization of the endangered Hungarian heavy draft horse populations in  order to obtain useful information to implement conservation strategies for these  genetic stocks. METHODS: To genetically characterize the breed and to set up the  basis for a conservation program, in the present study a hypervariable region of  the mitochrondial DNA (D-loop) was used to assess genetic diversity in Hungarian  draft horses. Two hundred and eighty five sequences obtained in our laboratory  and 419 downloaded sequences available from Genbank were analyzed. RESULTS: One  hundred and sixty-four haplotypes and thirty-six polymorphic sites were observed.  High haplotype and nucleotide diversity values (H(d)  = 0.954 ± 0.004;  π = 0.028 ± 0.0004) were identified in Hungarian population, although they were  higher within than among the different populations (H(d)  = 0.972 ± 0.002;  π = 0.03097 ± 0.002). Fourteen of the previously observed seventeen haplogroups  were detected. DISCUSSION: Our samples showed a large intra- and interbreed  variation. There was no clear clustering on the median joining network figure.  The overall information collected in this work led us to consider that the  genetic scenario observed for Hungarian draft breed is more likely the result of  contributions from 'ancestrally' different genetic backgrounds. This study could  contribute to the development of a breeding plan for Hungarian draft horses and  help to formulate a genetic conservation plan, avoiding inbreeding while.</dcterms:abstract>
        <dc:date>2018</dc:date>
        <z:language>eng</z:language>
        <dc:description>Place: United States
PMID: 29404201 
PMCID: PMC5797449</dc:description>
        <bib:pages>e4198</bib:pages>
    </bib:Article>
    <bib:Memo rdf:about="#item_15364">
        <rdf:value>&lt;p&gt;Export Date: 22 July 2023; Cited By: 7&lt;/p&gt;</rdf:value>
    </bib:Memo>
    <z:Attachment rdf:about="#item_13909">
        <z:itemType>attachment</z:itemType>
        <dc:title>PubMed entry</dc:title>
        <dc:identifier>
            <dcterms:URI>
               <rdf:value>http://www.ncbi.nlm.nih.gov/pubmed/29404201</rdf:value>
            </dcterms:URI>
        </dc:identifier>
        <dcterms:dateSubmitted>2024-12-06 13:55:34</dcterms:dateSubmitted>
        <z:linkMode>3</z:linkMode>
        <link:type>text/html</link:type>
    </z:Attachment>
    <bib:Article rdf:about="#item_13930">
        <z:itemType>journalArticle</z:itemType>
        <dcterms:isPartOf>
            <bib:Journal>
                <prism:volume>45</prism:volume>
                <dc:title>Animal genetics</dc:title>
                <dc:identifier>DOI 10.1111/age.12156</dc:identifier>
                <prism:number>4</prism:number>
                <dcterms:alternative>Anim Genet</dcterms:alternative>
                <dc:identifier>ISSN 1365-2052 0268-9146</dc:identifier>
            </bib:Journal>
        </dcterms:isPartOf>
        <bib:authors>
            <rdf:Seq>
                <rdf:li>
                    <foaf:Person>
                        <foaf:surname>Bigi</foaf:surname>
                        <foaf:givenName>D.</foaf:givenName>
                    </foaf:Person>
                </rdf:li>
                <rdf:li>
                    <foaf:Person>
                        <foaf:surname>Perrotta</foaf:surname>
                        <foaf:givenName>G.</foaf:givenName>
                    </foaf:Person>
                </rdf:li>
                <rdf:li>
                    <foaf:Person>
                        <foaf:surname>Zambonelli</foaf:surname>
                        <foaf:givenName>P.</foaf:givenName>
                    </foaf:Person>
                </rdf:li>
            </rdf:Seq>
        </bib:authors>
        <dcterms:isReferencedBy rdf:resource="#item_15268"/>
        <dcterms:isReferencedBy rdf:resource="#item_13931"/>
        <dcterms:isReferencedBy rdf:resource="#item_15269"/>
        <dcterms:isReferencedBy rdf:resource="#item_15270"/>
        <link:link rdf:resource="#item_13932"/>
        <link:link rdf:resource="#item_15272"/>
        <dc:subject>Phylogeny</dc:subject>
        <dc:subject>control region</dc:subject>
        <dc:subject>mitochondrial DNA</dc:subject>
        <dc:subject>haplotype</dc:subject>
        <dc:subject>Haplotypes</dc:subject>
        <dc:subject>Animals</dc:subject>
        <dc:subject>Horses</dc:subject>
        <dc:subject>haplogroup</dc:subject>
        <dc:subject>Sequence Analysis, DNA</dc:subject>
        <dc:subject>genetic diversity</dc:subject>
        <dc:subject>horse</dc:subject>
        <dc:subject>phylogeny</dc:subject>
        <dc:subject>genetic variability</dc:subject>
        <dc:subject>Genetic Variation</dc:subject>
        <dc:subject>animal</dc:subject>
        <dc:subject>DNA, Mitochondrial</dc:subject>
        <dc:subject>genetics</dc:subject>
        <dc:subject>molecular genetics</dc:subject>
        <dc:subject>Molecular Sequence Data</dc:subject>
        <dc:subject>DNA sequence</dc:subject>
        <dc:subject>Italy</dc:subject>
        <dc:subject>DNA, Mitochondrial/*genetics</dc:subject>
        <dc:subject>Horses/*genetics</dc:subject>
        <dc:subject>*Genetic Variation</dc:subject>
        <dc:subject>Haplotypes/genetics</dc:subject>
        <dc:subject>Sequence Analysis, DNA/veterinary</dc:subject>
        <dc:subject>maternal lineage</dc:subject>
        <dc:subject>veterinary</dc:subject>
        <dc:title>Genetic analysis of seven Italian horse breeds based on mitochondrial DNA D-loop variation.</dc:title>
        <dcterms:abstract>To understand the origin and genetic diversity of Italian horses, mitochondrial DNA D-loop sequences were generated for 163 horses from seven breeds. Sequence  analysis of a 480-bp segment revealed a total of 84 haplotypes with 57  polymorphic sites, indicating multiple maternal origins and high genetic  diversity. Comparison of the haplotypes with the equine mtDNA  haplotype/haplogroup nomenclature showed a haplogroup distribution in the Italian  breeds more similar to that found in the Middle East breeds than in the European  breeds, probably due to the economic and cultural relationship with the Middle  East in the past centuries.</dcterms:abstract>
        <dc:date>2014 Aug</dc:date>
        <z:language>eng</z:language>
        <dc:rights>© 2014 Stichting International Foundation for Animal Genetics.</dc:rights>
        <dc:description>Place: England
PMID: 24702170</dc:description>
        <bib:pages>593-595</bib:pages>
    </bib:Article>
    <bib:Memo rdf:about="#item_15268">
        <rdf:value>&lt;p&gt;Export Date: 03 December 2024; Cited By: 15&lt;/p&gt;</rdf:value>
    </bib:Memo>
    <bib:Memo rdf:about="#item_13931">
        <rdf:value>&lt;p&gt;Export Date: 06 December 2024; Cited By: 15&lt;/p&gt;</rdf:value>
    </bib:Memo>
    <bib:Memo rdf:about="#item_15269">
        <rdf:value>&lt;p&gt;Export Date: 06 December 2024; Cited By: 15&lt;/p&gt;</rdf:value>
    </bib:Memo>
    <bib:Memo rdf:about="#item_15270">
        <rdf:value>&lt;p&gt;Export Date: 22 July 2023; Cited By: 13&lt;/p&gt;</rdf:value>
    </bib:Memo>
    <z:Attachment rdf:about="#item_13932">
        <z:itemType>attachment</z:itemType>
        <dc:title>PubMed entry</dc:title>
        <dc:identifier>
            <dcterms:URI>
               <rdf:value>http://www.ncbi.nlm.nih.gov/pubmed/24702170</rdf:value>
            </dcterms:URI>
        </dc:identifier>
        <dcterms:dateSubmitted>2024-12-06 13:55:35</dcterms:dateSubmitted>
        <z:linkMode>3</z:linkMode>
        <link:type>text/html</link:type>
    </z:Attachment>
    <z:Attachment rdf:about="#item_15272">
        <z:itemType>attachment</z:itemType>
        <dc:title>PubMed entry</dc:title>
        <dc:identifier>
            <dcterms:URI>
               <rdf:value>http://www.ncbi.nlm.nih.gov/pubmed/24702170</rdf:value>
            </dcterms:URI>
        </dc:identifier>
        <dcterms:dateSubmitted>2024-12-06 13:19:44</dcterms:dateSubmitted>
        <z:linkMode>3</z:linkMode>
        <link:type>text/html</link:type>
    </z:Attachment>
    <bib:Article rdf:about="#item_13938">
        <z:itemType>journalArticle</z:itemType>
        <dcterms:isPartOf rdf:resource="urn:issn:2190-3883%201234-1983"/>
        <bib:authors>
            <rdf:Seq>
                <rdf:li>
                    <foaf:Person>
                        <foaf:surname>Almarzook</foaf:surname>
                        <foaf:givenName>S.</foaf:givenName>
                    </foaf:Person>
                </rdf:li>
                <rdf:li>
                    <foaf:Person>
                        <foaf:surname>Reissmann</foaf:surname>
                        <foaf:givenName>M.</foaf:givenName>
                    </foaf:Person>
                </rdf:li>
                <rdf:li>
                    <foaf:Person>
                        <foaf:surname>Brockmann</foaf:surname>
                        <foaf:givenName>G. A.</foaf:givenName>
                    </foaf:Person>
                </rdf:li>
            </rdf:Seq>
        </bib:authors>
        <dcterms:isReferencedBy rdf:resource="#item_15356"/>
        <link:link rdf:resource="#item_13939"/>
        <dc:subject>Mitochondrial DNA</dc:subject>
        <dc:subject>Phylogeny</dc:subject>
        <dc:subject>D-loop</dc:subject>
        <dc:subject>mitochondrial DNA</dc:subject>
        <dc:subject>haplotype</dc:subject>
        <dc:subject>Haplotypes</dc:subject>
        <dc:subject>Animals</dc:subject>
        <dc:subject>Genetic diversity</dc:subject>
        <dc:subject>Horses</dc:subject>
        <dc:subject>Arabian horse</dc:subject>
        <dc:subject>Breeding</dc:subject>
        <dc:subject>Sequence Analysis, DNA</dc:subject>
        <dc:subject>horse</dc:subject>
        <dc:subject>phylogeny</dc:subject>
        <dc:subject>genetic variability</dc:subject>
        <dc:subject>Genetic Variation</dc:subject>
        <dc:subject>Genetics, Population</dc:subject>
        <dc:subject>animal</dc:subject>
        <dc:subject>DNA, Mitochondrial</dc:subject>
        <dc:subject>gene frequency</dc:subject>
        <dc:subject>genetic polymorphism</dc:subject>
        <dc:subject>genetics</dc:subject>
        <dc:subject>nucleotide sequence</dc:subject>
        <dc:subject>DNA sequence</dc:subject>
        <dc:subject>nonhuman</dc:subject>
        <dc:subject>sequence alignment</dc:subject>
        <dc:subject>population genetics</dc:subject>
        <dc:subject>sequence analysis</dc:subject>
        <dc:subject>breeding</dc:subject>
        <dc:subject>strain difference</dc:subject>
        <dc:subject>genetic variation</dc:subject>
        <dc:subject>DNA, Mitochondrial/*genetics</dc:subject>
        <dc:subject>Horses/*genetics</dc:subject>
        <dc:subject>*Genetic Variation</dc:subject>
        <dc:subject>Sequence Analysis, DNA/veterinary</dc:subject>
        <dc:subject>*Breeding</dc:subject>
        <dc:subject>Arabian horse strains</dc:subject>
        <dc:subject>Syria</dc:subject>
        <dc:subject>Article</dc:subject>
        <dc:subject>genetic distance</dc:subject>
        <dc:subject>veterinary</dc:subject>
        <dc:subject>animal genetics</dc:subject>
        <dc:subject>population differentiation</dc:subject>
        <dc:subject>Syrian Arab Republic</dc:subject>
        <dc:title>Diversity of mitochondrial DNA in three Arabian horse strains.</dc:title>
        <dcterms:abstract>Arabian horse registries classify Arabian horses based on their dam lineages into five main strains. To test the maternal origin of Syrian Arabian horses, 192  horses representing the three major strains Saglawi, Kahlawi, and Hamdani were  sequenced for 353 bp of their mitochondrial displacement loop (D-loop) region.  Sequencing revealed 28 haplotypes comprising 38 sequence variations. The  haplotype diversity values were 0.95, 0.91, and 0.90 in Kahlawi, Hamdani, and  Saglawi strains, respectively. The pair-wise population differentiation estimates  (Fst) between strains were low, ranging between 0.098 and 0.205. The haplotype  diversity and the pair-wise population differentiation estimates (F(st)) between  strains showed high diversity within individuals of each strain and low variation  between the three strains. Mitochondrial haplotypes scattered all over the  neighbor-joining tree without clear separation of the three strains. In the  median-joining network, the Syrian horses were grouped into seven major  haplogroups. These results suggest that more than five ancestors exist that share  common maternal haplotypes with other horse breeds.</dcterms:abstract>
        <dc:date>2017 May</dc:date>
        <z:language>eng</z:language>
        <dc:description>Place: England
PMID: 27966062</dc:description>
        <bib:pages>273-276</bib:pages>
    </bib:Article>
    <bib:Journal rdf:about="urn:issn:2190-3883%201234-1983">
        <prism:volume>58</prism:volume>
        <dc:title>Journal of applied genetics</dc:title>
        <dc:identifier>DOI 10.1007/s13353-016-0384-z</dc:identifier>
        <prism:number>2</prism:number>
        <dcterms:alternative>J Appl Genet</dcterms:alternative>
        <dc:identifier>ISSN 2190-3883 1234-1983</dc:identifier>
    </bib:Journal>
    <bib:Memo rdf:about="#item_15356">
        <rdf:value>&lt;p&gt;Export Date: 22 July 2023; Cited By: 9&lt;/p&gt;</rdf:value>
    </bib:Memo>
    <z:Attachment rdf:about="#item_13939">
        <z:itemType>attachment</z:itemType>
        <dc:title>PubMed entry</dc:title>
        <dc:identifier>
            <dcterms:URI>
               <rdf:value>http://www.ncbi.nlm.nih.gov/pubmed/27966062</rdf:value>
            </dcterms:URI>
        </dc:identifier>
        <dcterms:dateSubmitted>2024-12-06 13:55:23</dcterms:dateSubmitted>
        <z:linkMode>3</z:linkMode>
        <link:type>text/html</link:type>
    </z:Attachment>
    <bib:Article rdf:about="https://hinarima.summon.serialssolutions.com/2.0.0/link/0/eLvHCXMwrV1La9wwEBalUCiUkvRBnUdRoZCTG-tl2cckbcglsCXpob0IvdzdHuSQTcjfz4zkXXbTQy-9WrIsz2dJ81mjbwgR_EtTP5kTFHSY68YFpQfug3aCixY4kJRexF4VYSZx9pNfflezjcxfGCJW1IKLHY-tCNIxz2XQrbTNACQIKEWMXEYlAitiprzd4FZ_ym6dgKWtnM8TQPOPbVowwThQf7a1ImXh_r-n56chkzBdt9MadL5DXk_OIz0pvdwlz2J6Q178GvOv8bckoYY0FNGvq2ALalOgl7YIPdPZHNj576nOOgpuvrhZ0pxziM7W2byW-c6rnEBiSccBnmlRnZxezccHejFi5Mc78uP82_XZRT3lU6g97yWrhXXOexli26sm8C5q8BWAAoPLYFVoNdjCN0AfnO68HTrpRB_AIwvd0DPfeSfek1cW4-7TXT6fFz4QKqVlAzQAKDikan3wQwCKpCyX1llWkc8r45qbop9hgHcgBmYDg4qcouHXVVD0Ol8A7M2EvfkX9hU5QtgMDk2wj7fTCYMxRRS5MicayLAWjImKHKyQNdOYXRrcU27BOxNNRT6ti2G04RaKTXG8xzpAsVqgqNBEt_VFbHV9uyQt5lm3G3y5XknO9_7Hy-6Tl2A4zMxRM31Ant_d3sdDFLlOFpv9mAfAIy-rEWA">
        <z:itemType>journalArticle</z:itemType>
        <dcterms:isPartOf rdf:resource="urn:issn:2076-2615"/>
        <bib:authors>
            <rdf:Seq>
                <rdf:li>
                    <foaf:Person>
                        <foaf:surname>Machmoum</foaf:surname>
                        <foaf:givenName>Mohamed</foaf:givenName>
                    </foaf:Person>
                </rdf:li>
                <rdf:li>
                    <foaf:Person>
                        <foaf:surname>Badaoui</foaf:surname>
                        <foaf:givenName>Bouabid</foaf:givenName>
                    </foaf:Person>
                </rdf:li>
                <rdf:li>
                    <foaf:Person>
                        <foaf:surname>Petit</foaf:surname>
                        <foaf:givenName>Daniel</foaf:givenName>
                    </foaf:Person>
                </rdf:li>
                <rdf:li>
                    <foaf:Person>
                        <foaf:surname>Germot</foaf:surname>
                        <foaf:givenName>Agnès</foaf:givenName>
                    </foaf:Person>
                </rdf:li>
                <rdf:li>
                    <foaf:Person>
                        <foaf:surname>El Alaoui</foaf:surname>
                        <foaf:givenName>Moulay Abdelaziz</foaf:givenName>
                    </foaf:Person>
                </rdf:li>
                <rdf:li>
                    <foaf:Person>
                        <foaf:surname>Boujenane</foaf:surname>
                        <foaf:givenName>Ismaïl</foaf:givenName>
                    </foaf:Person>
                </rdf:li>
                <rdf:li>
                    <foaf:Person>
                        <foaf:surname>Piro</foaf:surname>
                        <foaf:givenName>Mohammed</foaf:givenName>
                    </foaf:Person>
                </rdf:li>
            </rdf:Seq>
        </bib:authors>
        <dcterms:isReferencedBy rdf:resource="#item_13941"/>
        <dcterms:isReferencedBy rdf:resource="#item_15374"/>
        <link:link rdf:resource="#item_13942"/>
        <dc:subject>Mitochondrial DNA</dc:subject>
        <dc:subject>Phylogenetics</dc:subject>
        <dc:subject>Phylogeny</dc:subject>
        <dc:subject>mitochondrial DNA</dc:subject>
        <dc:subject>haplotype</dc:subject>
        <dc:subject>Haplotypes</dc:subject>
        <dc:subject>Animal populations</dc:subject>
        <dc:subject>Deoxyribonucleic acid</dc:subject>
        <dc:subject>DNA</dc:subject>
        <dc:subject>Genetic diversity</dc:subject>
        <dc:subject>Genetic markers</dc:subject>
        <dc:subject>Horses</dc:subject>
        <dc:subject>Y chromosomes</dc:subject>
        <dc:subject>Biological diversity</dc:subject>
        <dc:subject>Animal husbandry</dc:subject>
        <dc:subject>Arabian horse</dc:subject>
        <dc:subject>Breeding</dc:subject>
        <dc:subject>Nucleotide sequence</dc:subject>
        <dc:subject>phylogeny</dc:subject>
        <dc:subject>20th century</dc:subject>
        <dc:subject>Analysis</dc:subject>
        <dc:subject>Bedouins</dc:subject>
        <dc:subject>Breeding of animals</dc:subject>
        <dc:subject>Classification</dc:subject>
        <dc:subject>desert-bred</dc:subject>
        <dc:subject>Deserts</dc:subject>
        <dc:subject>Discriminant analysis</dc:subject>
        <dc:subject>Genetic analysis</dc:subject>
        <dc:subject>Genetic relationship</dc:subject>
        <dc:subject>genetic variability</dc:subject>
        <dc:subject>Morphology</dc:subject>
        <dc:subject>Network analysis</dc:subject>
        <dc:subject>Polish Arabian</dc:subject>
        <dc:subject>Population genetics</dc:subject>
        <dc:subject>Populations</dc:subject>
        <dc:subject>Single-nucleotide polymorphism</dc:subject>
        <dc:subject>Software</dc:subject>
        <dc:subject>Steppes</dc:subject>
        <dc:subject>straight Egyptian</dc:subject>
        <dc:subject>traditional Arabian horse classification</dc:subject>
        <dc:subject>whole D-loop mitochondrial DNA</dc:subject>
        <dc:subject>genetic analysis</dc:subject>
        <dc:subject>unclassified drug</dc:subject>
        <dc:subject>polymerase chain reaction</dc:subject>
        <dc:subject>gene sequence</dc:subject>
        <dc:subject>Poland</dc:subject>
        <dc:subject>phenotype</dc:subject>
        <dc:subject>DNA extraction</dc:subject>
        <dc:subject>Article</dc:subject>
        <dc:subject>hair</dc:subject>
        <dc:subject>Bahrain</dc:subject>
        <dc:subject>discriminant analysis</dc:subject>
        <dc:subject>mitochondrial D loop</dc:subject>
        <dc:subject>United Arab Emirates</dc:subject>
        <dc:title>Genetic Diversity and Maternal Phylogenetic Relationships among Populations and Strains of Arabian Show Horses</dc:title>
        <dcterms:abstract>Genetic diversity and phylogenetic relationships within the Arabian show horse populations are of particular interest to breeders worldwide. Using the complete mitochondrial DNA D-loop sequence (916 pb), this study aimed (i) to understand the genetic relationship between three populations, the Desert-Bred (DB), a subset of the Kingdom of Saudi Arabia (KSA), United Arab Emirates (UAE) and Bahrain (BAH), the Straight Egyptian (EG) and the Polish bloodline (PL), and (ii) to assess the accuracy of the traditional strain classification system based on maternal lines, as stated by the Bedouin culture. To that end, we collected 211 hair samples from stud farms renowned for breeding Arabian show horses from Nejd KSA, Bahrain, Egypt, Qatar, Morocco, UAE, and Poland. The phylogenetic and network analyses of the whole mitochondrial DNA D-loop sequence highlighted a great genetic diversity among the Arabian horse populations, in which about 75% of variance was assigned to populations and 25% to strains. The discriminant analysis of principal components illustrated a relative distinction between those populations. A clear subdivision between traditional strains was found in PL, in contrast to the situation of DB and EG populations. However, several Polish horse individuals could not be traced back to the Bedouin tribes by historical documentation and were shown to differ genetically from other studied Bedouin strains, hence motivating extended investigations.;Simple Summary The Arabian horse is probably one of the most historic horse breeds worldwide. It has been selectively bred by the Bedouin tribes in the steppes of Arabia for over 2000 years. Bedouin tribes have created their own classification of strains based on maternal lines. The aim of our study was to investigate genetic differentiation at the level of (i) the current populations (Desert-Bred, Straight Egyptian and Polish Arabians) and (ii) the traditional Bedouin strains. Two hundred and eleven Arabian individuals, representing 12 strains, were sampled. Mitochondrial DNA D-loop analysis showed higher genetic diversity in the Egyptian and Polish Arabian populations than in the Desert-Bred. No genetic markers distinguishing the traditional strains were highlighted in this study, a fact probably due to the lack of interest in this component in modern breeding programs. Some Polish Arabian individuals, who could not be traced back to the Bedouin tribes, appeared to be genetically distinct from the other studied horses, requiring more in-depth study. This research, complemented by future SNP and Y-chromosome analyses, may provide a more accurate evaluation of the relationships between Arabian horse populations′ genetic and traditional classification.Abstract Genetic diversity and phylogenetic relationships within the Arabian show horse populations are of particular interest to breeders worldwide. Using the complete mitochondrial DNA D-loop sequence (916 pb), this study aimed (i) to understand the genetic relationship between three populations, the Desert-Bred (DB), a subset of the Kingdom of Saudi Arabia (KSA), United Arab Emirates (UAE) and Bahrain (BAH), the Straight Egyptian (EG) and the Polish bloodline (PL), and (ii) to assess the accuracy of the traditional strain classification system based on maternal lines, as stated by the Bedouin culture. To that end, we collected 211 hair samples from stud farms renowned for breeding Arabian show horses from Nejd KSA, Bahrain, Egypt, Qatar, Morocco, UAE, and Poland. The phylogenetic and network analyses of the whole mitochondrial DNA D-loop sequence highlighted a great genetic diversity among the Arabian horse populations, in which about 75% of variance was assigned to populations and 25% to strains. The discriminant analysis of principal components illustrated a relative distinction between those populations. A clear subdivision between traditional strains was found in PL, in contrast to the situation of DB and EG populations. However, several Polish horse individuals could not be traced back to the Bedouin tribes by historical documentation and were shown to differ genetically from other studied Bedouin strains, hence motivating extended investigations.;The Arabian horse is probably one of the most historic horse breeds worldwide. It has been selectively bred by the Bedouin tribes in the steppes of Arabia for over 2000 years. Bedouin tribes have created their own classification of strains based on maternal lines. The aim of our study was to investigate genetic differentiation at the level of (i) the current populations (Desert-Bred, Straight Egyptian and Polish Arabians) and (ii) the traditional Bedouin strains. Two hundred and eleven Arabian individuals, representing 12 strains, were sampled. Mitochondrial DNA D-loop analysis showed higher genetic diversity in the Egyptian and Polish Arabian populations than in the Desert-Bred. No genetic markers distinguishing the traditional strains were highlighted in this study, a fact probably due to the lack of interest in this component in modern breeding programs. Some Polish Arabian individuals, who could not be traced back to the Bedouin tribes, appeared to be genetically distinct from the other studied horses, requiring more in-depth study. This research, complemented by future SNP and Y-chromosome analyses, may provide a more accurate evaluation of the relationships between Arabian horse populations′ genetic and traditional classification. Genetic diversity and phylogenetic relationships within the Arabian show horse populations are of particular interest to breeders worldwide. Using the complete mitochondrial DNA D-loop sequence (916 pb), this study aimed (i) to understand the genetic relationship between three populations, the Desert-Bred (DB), a subset of the Kingdom of Saudi Arabia (KSA), United Arab Emirates (UAE) and Bahrain (BAH), the Straight Egyptian (EG) and the Polish bloodline (PL), and (ii) to assess the accuracy of the traditional strain classification system based on maternal lines, as stated by the Bedouin culture. To that end, we collected 211 hair samples from stud farms renowned for breeding Arabian show horses from Nejd KSA, Bahrain, Egypt, Qatar, Morocco, UAE, and Poland. The phylogenetic and network analyses of the whole mitochondrial DNA D-loop sequence highlighted a great genetic diversity among the Arabian horse populations, in which about 75% of variance was assigned to populations and 25% to strains. The discriminant analysis of principal components illustrated a relative distinction between those populations. A clear subdivision between traditional strains was found in PL, in contrast to the situation of DB and EG populations. However, several Polish horse individuals could not be traced back to the Bedouin tribes by historical documentation and were shown to differ genetically from other studied Bedouin strains, hence motivating extended investigations.;</dcterms:abstract>
        <dc:date>2023</dc:date>
        <z:language>English</z:language>
        <dc:identifier>
            <dcterms:URI>
                <rdf:value>https://hinarima.summon.serialssolutions.com/2.0.0/link/0/eLvHCXMwrV1La9wwEBalUCiUkvRBnUdRoZCTG-tl2cckbcglsCXpob0IvdzdHuSQTcjfz4zkXXbTQy-9WrIsz2dJ81mjbwgR_EtTP5kTFHSY68YFpQfug3aCixY4kJRexF4VYSZx9pNfflezjcxfGCJW1IKLHY-tCNIxz2XQrbTNACQIKEWMXEYlAitiprzd4FZ_ym6dgKWtnM8TQPOPbVowwThQf7a1ImXh_r-n56chkzBdt9MadL5DXk_OIz0pvdwlz2J6Q178GvOv8bckoYY0FNGvq2ALalOgl7YIPdPZHNj576nOOgpuvrhZ0pxziM7W2byW-c6rnEBiSccBnmlRnZxezccHejFi5Mc78uP82_XZRT3lU6g97yWrhXXOexli26sm8C5q8BWAAoPLYFVoNdjCN0AfnO68HTrpRB_AIwvd0DPfeSfek1cW4-7TXT6fFz4QKqVlAzQAKDikan3wQwCKpCyX1llWkc8r45qbop9hgHcgBmYDg4qcouHXVVD0Ol8A7M2EvfkX9hU5QtgMDk2wj7fTCYMxRRS5MicayLAWjImKHKyQNdOYXRrcU27BOxNNRT6ti2G04RaKTXG8xzpAsVqgqNBEt_VFbHV9uyQt5lm3G3y5XknO9_7Hy-6Tl2A4zMxRM31Ant_d3sdDFLlOFpv9mAfAIy-rEWA</rdf:value>
            </dcterms:URI>
        </dc:identifier>
        <dc:description>Place: Basel
Publisher: MDPI AG</dc:description>
        <bib:pages>2021</bib:pages>
    </bib:Article>
    <bib:Journal rdf:about="urn:issn:2076-2615">
        <prism:volume>13</prism:volume>
        <dc:title>Animals (Basel)</dc:title>
        <dc:identifier>DOI 10.3390/ani13122021</dc:identifier>
        <prism:number>12</prism:number>
        <dc:identifier>ISSN 2076-2615</dc:identifier>
    </bib:Journal>
    <bib:Memo rdf:about="#item_13941">
        <rdf:value>&lt;p&gt;Export Date: 06 December 2024; Cited By: 1&lt;/p&gt;</rdf:value>
    </bib:Memo>
    <bib:Memo rdf:about="#item_15374">
        <rdf:value>&lt;p&gt;Export Date: 22 July 2023; Cited By: 0&lt;/p&gt;</rdf:value>
    </bib:Memo>
    <z:Attachment rdf:about="#item_13942">
        <z:itemType>attachment</z:itemType>
        <dc:title>PubMed entry</dc:title>
        <dc:identifier>
            <dcterms:URI>
               <rdf:value>http://www.ncbi.nlm.nih.gov/pubmed/37370531</rdf:value>
            </dcterms:URI>
        </dc:identifier>
        <dcterms:dateSubmitted>2024-12-06 13:55:33</dcterms:dateSubmitted>
        <z:linkMode>3</z:linkMode>
        <link:type>text/html</link:type>
    </z:Attachment>
    <bib:Article rdf:about="https://hinarima.summon.serialssolutions.com/2.0.0/link/0/eLvHCXMwrV3dS8MwEA_DJ1FEp-L8IuBztzZN2uRRh0OQgYIKPpWmSdwUuzG3gf-9d2kn61588bFtuJa7cB_N735HSMy6YbDhE1SYmMLlRlsRyTx1SVJwoXNsBBXKOQ-y7Mf9VzZ8FA9rk78QIlaxBVd67DFrjCiMReZQDsFaGaeVKiSPnZCpNpUzTtZqK--SU5ynjsUXg5AWQAofVlSlED55b7J87y7lOOqmjeDkOfw3sZI7pBWLOvoM9slenTbS6-r7DkjLlm3SfkEsi2-opcP6jPyQvCGTNCyjec03QieOQl7qyZ7hpqHT1QWmmOBPvui4pPd4to-bhY4miOug-psuyjEC1LFhkn6u5uiCrNkHJI1H5Hlw-9S_C-pxCkHB03AeFEYrbblL4tA67WyirdFJ7nLLpAkZBEvOlQ6LGIogWUTcRcZFVlkwEBRN3MbHZDdH2H059-155oRQbH8ShoFNNOdGMymdlZzlzCkQxKIOuVopNJtW9BkZlB2o9gzUnqHas7RDblDXvyuQ8trfAMtnteWzvyzfIWnDUg1pzSfleOSJtIXE6i05_Y_Xn5FtyKVk9XfmnGzNZwt7gaTTsAlA7KXfkD_n4fE1">
        <z:itemType>journalArticle</z:itemType>
        <dcterms:isPartOf rdf:resource="urn:issn:2226-4485;2218-6050;"/>
        <bib:authors>
            <rdf:Seq>
                <rdf:li>
                    <foaf:Person>
                        <foaf:surname>Khaudov</foaf:surname>
                        <foaf:givenName>Aliy-bek D.</foaf:givenName>
                    </foaf:Person>
                </rdf:li>
                <rdf:li>
                    <foaf:Person>
                        <foaf:surname>Duduev</foaf:surname>
                        <foaf:givenName>Astemir S.</foaf:givenName>
                    </foaf:Person>
                </rdf:li>
                <rdf:li>
                    <foaf:Person>
                        <foaf:surname>Kokov</foaf:surname>
                        <foaf:givenName>Zaur A.</foaf:givenName>
                    </foaf:Person>
                </rdf:li>
                <rdf:li>
                    <foaf:Person>
                        <foaf:surname>Amshokov</foaf:surname>
                        <foaf:givenName>Khazhismel K.</foaf:givenName>
                    </foaf:Person>
                </rdf:li>
                <rdf:li>
                    <foaf:Person>
                        <foaf:surname>Zhekamukhov</foaf:surname>
                        <foaf:givenName>Mohamed Kh</foaf:givenName>
                    </foaf:Person>
                </rdf:li>
                <rdf:li>
                    <foaf:Person>
                        <foaf:surname>Zaitsev</foaf:surname>
                        <foaf:givenName>Alexander M.</foaf:givenName>
                    </foaf:Person>
                </rdf:li>
                <rdf:li>
                    <foaf:Person>
                        <foaf:surname>Reissmann</foaf:surname>
                        <foaf:givenName>Monika</foaf:givenName>
                    </foaf:Person>
                </rdf:li>
            </rdf:Seq>
        </bib:authors>
        <dcterms:isReferencedBy rdf:resource="#item_13944"/>
        <dcterms:isReferencedBy rdf:resource="#item_15362"/>
        <link:link rdf:resource="#item_13945"/>
        <dc:subject>Mitochondrial DNA</dc:subject>
        <dc:subject>Y chromosome</dc:subject>
        <dc:subject>haplotype</dc:subject>
        <dc:subject>Genetic diversity</dc:subject>
        <dc:subject>horse</dc:subject>
        <dc:subject>phylogeny</dc:subject>
        <dc:subject>genetic variability</dc:subject>
        <dc:subject>female</dc:subject>
        <dc:subject>gene frequency</dc:subject>
        <dc:subject>male</dc:subject>
        <dc:subject>genetic analysis</dc:subject>
        <dc:subject>nonhuman</dc:subject>
        <dc:subject>gene structure</dc:subject>
        <dc:subject>polymerase chain reaction</dc:subject>
        <dc:subject>controlled study</dc:subject>
        <dc:subject>Mitochondrial dna</dc:subject>
        <dc:subject>DNA polymorphism</dc:subject>
        <dc:subject>DNA extraction</dc:subject>
        <dc:subject>phylogenetic tree</dc:subject>
        <dc:subject>geographic distribution</dc:subject>
        <dc:subject>Phylogenetic analysis</dc:subject>
        <dc:subject>Article</dc:subject>
        <dc:subject>molecular marker</dc:subject>
        <dc:subject>chromosome mutation</dc:subject>
        <dc:subject>genotyping technique</dc:subject>
        <dc:subject>Kabardian horse</dc:subject>
        <dc:subject>maternal inheritance</dc:subject>
        <dc:subject>paternal inheritance</dc:subject>
        <dc:subject>pyrosequencing</dc:subject>
        <dc:subject>Y chromosome haplogroup</dc:subject>
        <dc:subject>Short Communication</dc:subject>
        <dc:title>Genetic analysis of maternal and paternal lineages in Kabardian horses by uniparental molecular markers</dc:title>
        <dcterms:abstract>Studies of mitochondrial DNA (mtDNA) as well as the non-recombining part of the Y chromosome help to understand the origin and distribution of maternal and paternal lineages. The Kabardian horse from Northern Caucasia which is well-known for strength, stamina and endurance in distance riding has a large gap in its breeding documentation especially in the recent past. A 309 bp fragment of the mitochondrial D-loop (156 Kabardian horses) and six mutations in Y chromosome (49 Kabardian stallions), respectively, were analyzed to get a better insight into breeding history, phylogenetic relationship to related breeds, maternal and paternal diversity and genetic structure. We found a high mitochondrial diversity represented by 64 D-loop haplotypes out of 14 haplogroups. The most frequent haplogroups were G (19.5%), L (12.3%), Q (11.7%), and B (11.0%). Although these four haplogroups are also frequently found in Asian riding horses (e.g. Buryat, Kirghiz, Mongolian, Transbaikalian, Tuvinian) the percentage of the particular haplogroups varies sometimes remarkable. In contrast, the obtained haplogroup pattern from Kabardian horse was more similar to that of breeds reared in the Middle East. No specific haplotype cluster was observed in the phylogenetic tree for Kabardian horses. On Kabardian Y chromosome, two mutations were found leading to three haplotypes with a percentage of 36.7% (haplotype HT1), 38.8% (haplotype HT2) and 24.5% (haplotype HT3), respectively. The high mitochondrial and also remarkable paternal diversity of the Kabardian horse is caused by its long history with a widely spread maternal origin and the introduction of Arabian as well as Thoroughbred influenced stallions for improvement. This high genetic diversity provides a good situation for the ongoing breed development and performance selection as well as avoiding inbreeding.</dcterms:abstract>
        <dc:date>2018</dc:date>
        <z:language>English</z:language>
        <dc:identifier>
            <dcterms:URI>
                <rdf:value>https://hinarima.summon.serialssolutions.com/2.0.0/link/0/eLvHCXMwrV3dS8MwEA_DJ1FEp-L8IuBztzZN2uRRh0OQgYIKPpWmSdwUuzG3gf-9d2kn61588bFtuJa7cB_N735HSMy6YbDhE1SYmMLlRlsRyTx1SVJwoXNsBBXKOQ-y7Mf9VzZ8FA9rk78QIlaxBVd67DFrjCiMReZQDsFaGaeVKiSPnZCpNpUzTtZqK--SU5ynjsUXg5AWQAofVlSlED55b7J87y7lOOqmjeDkOfw3sZI7pBWLOvoM9slenTbS6-r7DkjLlm3SfkEsi2-opcP6jPyQvCGTNCyjec03QieOQl7qyZ7hpqHT1QWmmOBPvui4pPd4to-bhY4miOug-psuyjEC1LFhkn6u5uiCrNkHJI1H5Hlw-9S_C-pxCkHB03AeFEYrbblL4tA67WyirdFJ7nLLpAkZBEvOlQ6LGIogWUTcRcZFVlkwEBRN3MbHZDdH2H059-155oRQbH8ShoFNNOdGMymdlZzlzCkQxKIOuVopNJtW9BkZlB2o9gzUnqHas7RDblDXvyuQ8trfAMtnteWzvyzfIWnDUg1pzSfleOSJtIXE6i05_Y_Xn5FtyKVk9XfmnGzNZwt7gaTTsAlA7KXfkD_n4fE1</rdf:value>
            </dcterms:URI>
        </dc:identifier>
        <dc:description>Place: Tripoli, Libya
Publisher: Faculty of Veterinary Medicine, University of Tripoli and Libyan Authority for Research, Science and Technology</dc:description>
        <bib:pages>40-46</bib:pages>
    </bib:Article>
    <bib:Journal rdf:about="urn:issn:2226-4485;2218-6050;">
        <prism:volume>8</prism:volume>
        <dc:title>Open veterinary journal (Tripoli, Libya)</dc:title>
        <dc:identifier>DOI 10.4314/ovj.v8i1.7</dc:identifier>
        <prism:number>1</prism:number>
        <dc:identifier>ISSN 2226-4485;2218-6050;</dc:identifier>
    </bib:Journal>
    <bib:Memo rdf:about="#item_13944">
        <rdf:value>&lt;p&gt;Export Date: 06 December 2024; Cited By: 11&lt;/p&gt;</rdf:value>
    </bib:Memo>
    <bib:Memo rdf:about="#item_15362">
        <rdf:value>&lt;p&gt;Export Date: 22 July 2023; Cited By: 8&lt;/p&gt;</rdf:value>
    </bib:Memo>
    <z:Attachment rdf:about="#item_13945">
        <z:itemType>attachment</z:itemType>
        <dc:title>PubMed entry</dc:title>
        <dc:identifier>
            <dcterms:URI>
               <rdf:value>http://www.ncbi.nlm.nih.gov/pubmed/29445620</rdf:value>
            </dcterms:URI>
        </dc:identifier>
        <dcterms:dateSubmitted>2024-12-06 13:55:44</dcterms:dateSubmitted>
        <z:linkMode>3</z:linkMode>
        <link:type>text/html</link:type>
    </z:Attachment>
    <bib:Article rdf:about="https://www.scopus.com/inward/record.uri?eid=2-s2.0-85163040879&amp;doi=10.1007%2fs11033-023-08581-4&amp;partnerID=40&amp;md5=83317b22c2585a14af04abbfeb1f8a3b">
        <z:itemType>journalArticle</z:itemType>
        <dcterms:isPartOf>
            <bib:Journal>
                <dc:title>Molecular Biology Reports</dc:title>
                <dc:identifier>DOI 10.1007/s11033-023-08581-4</dc:identifier>
            </bib:Journal>
        </dcterms:isPartOf>
        <bib:authors>
            <rdf:Seq>
                <rdf:li>
                    <foaf:Person>
                        <foaf:surname>Musiał</foaf:surname>
                        <foaf:givenName>A.D.</foaf:givenName>
                    </foaf:Person>
                </rdf:li>
                <rdf:li>
                    <foaf:Person>
                        <foaf:surname>Ropka-Molik</foaf:surname>
                        <foaf:givenName>K.</foaf:givenName>
                    </foaf:Person>
                </rdf:li>
                <rdf:li>
                    <foaf:Person>
                        <foaf:surname>Stefaniuk-Szmukier</foaf:surname>
                        <foaf:givenName>M.</foaf:givenName>
                    </foaf:Person>
                </rdf:li>
                <rdf:li>
                    <foaf:Person>
                        <foaf:surname>Myćka</foaf:surname>
                        <foaf:givenName>G.</foaf:givenName>
                    </foaf:Person>
                </rdf:li>
                <rdf:li>
                    <foaf:Person>
                        <foaf:surname>Bieniek</foaf:surname>
                        <foaf:givenName>A.</foaf:givenName>
                    </foaf:Person>
                </rdf:li>
                <rdf:li>
                    <foaf:Person>
                        <foaf:surname>Yasynetska</foaf:surname>
                        <foaf:givenName>N.</foaf:givenName>
                    </foaf:Person>
                </rdf:li>
            </rdf:Seq>
        </bib:authors>
        <dcterms:isReferencedBy rdf:resource="#item_13971"/>
        <dcterms:isReferencedBy rdf:resource="#item_13972"/>
        <dcterms:isReferencedBy rdf:resource="#item_15342"/>
        <dc:subject>mtDNA</dc:subject>
        <dc:subject>Equus przewalskii</dc:subject>
        <dc:subject>Chromosome Y</dc:subject>
        <dc:subject>MC1R</dc:subject>
        <dc:subject>Molecular markers</dc:subject>
        <dc:subject>TBX3</dc:subject>
        <dc:title>Characteristic of Przewalski horses population from Askania-Nova reserve based on genetic markers</dc:title>
        <dcterms:abstract>Przewalski horses are considered the last living population of wild horses, however, they are secondarily feral offspring of herds domesticated ~ 5000 years ago by the Botai culture. After Przewalski horses were almost extinct at the beginning of the twentieth century, their population is about 2500 individuals worldwide, with one of the largest breeding centers in Askania-Nova Biosphere Reserve (Ukraine). The research aimed to establish the maternal variation of Przewalski horses population maintained in Askania-Nova Reserve based on mitochondrial DNA hypervariable 1 and hypervariable 2 regions profiling, as well as, analysis of Y chromosome single nucleotide polymorphism unique for Przewalski horses, and coat color markers: MC1R and TBX3. The mtDNA hypervariable regions analysis in 23 Przewalski horses allowed assigning them to three distinctly different haplotypes, showing the greatest similarity to the Equus caballus reference, the Equus przewalskii reference, and to extinct species—Haringtonhippus. The Y chromosome analysis using fluorescently labelled assays differentiated horses in terms of polymorphism (g731821T&gt;C) characteristic of Equus przewalskii. All male individuals presented genotype C characteristics for Przewalski horses. The polymorphisms within the coat color genes indicated only native, wild genotypes. The Y chromosome and coat color analysis denied admixtures of the tested horses with other Equidae. © 2023, The Author(s).</dcterms:abstract>
        <dc:date>2023</dc:date>
        <z:archive>Scopus</z:archive>
        <dc:identifier>
            <dcterms:URI>
                <rdf:value>https://www.scopus.com/inward/record.uri?eid=2-s2.0-85163040879&amp;doi=10.1007%2fs11033-023-08581-4&amp;partnerID=40&amp;md5=83317b22c2585a14af04abbfeb1f8a3b</rdf:value>
            </dcterms:URI>
        </dc:identifier>
    </bib:Article>
    <bib:Memo rdf:about="#item_13971">
        <rdf:value>&lt;p&gt;Export Date: 06 December 2024; Cited By: 0&lt;/p&gt;</rdf:value>
    </bib:Memo>
    <bib:Memo rdf:about="#item_13972">
        <rdf:value>&lt;p&gt;Export Date: 22 July 2023; Cited By: 0&lt;/p&gt;</rdf:value>
    </bib:Memo>
    <bib:Memo rdf:about="#item_15342">
        <rdf:value>&lt;p&gt;Export Date: 22 July 2023; Cited By: 0&lt;/p&gt;</rdf:value>
    </bib:Memo>
    <bib:Article rdf:about="https://www.scopus.com/inward/record.uri?eid=2-s2.0-85128724764&amp;doi=10.1002%2fdta.3267&amp;partnerID=40&amp;md5=a145413a86f126710722e905ffd8c194">
        <z:itemType>journalArticle</z:itemType>
        <dcterms:isPartOf>
            <bib:Journal>
                <prism:volume>14</prism:volume>
                <dc:title>Drug Testing and Analysis</dc:title>
                <dc:identifier>DOI 10.1002/dta.3267</dc:identifier>
                <prism:number>8</prism:number>
            </bib:Journal>
        </dcterms:isPartOf>
        <bib:authors>
            <rdf:Seq>
                <rdf:li>
                    <foaf:Person>
                        <foaf:surname>Maniego</foaf:surname>
                        <foaf:givenName>J.</foaf:givenName>
                    </foaf:Person>
                </rdf:li>
                <rdf:li>
                    <foaf:Person>
                        <foaf:surname>Pesko</foaf:surname>
                        <foaf:givenName>B.</foaf:givenName>
                    </foaf:Person>
                </rdf:li>
                <rdf:li>
                    <foaf:Person>
                        <foaf:surname>Habershon-Butcher</foaf:surname>
                        <foaf:givenName>J.</foaf:givenName>
                    </foaf:Person>
                </rdf:li>
                <rdf:li>
                    <foaf:Person>
                        <foaf:surname>Hincks</foaf:surname>
                        <foaf:givenName>P.</foaf:givenName>
                    </foaf:Person>
                </rdf:li>
                <rdf:li>
                    <foaf:Person>
                        <foaf:surname>Taylor</foaf:surname>
                        <foaf:givenName>P.</foaf:givenName>
                    </foaf:Person>
                </rdf:li>
                <rdf:li>
                    <foaf:Person>
                        <foaf:surname>Tozaki</foaf:surname>
                        <foaf:givenName>T.</foaf:givenName>
                    </foaf:Person>
                </rdf:li>
                <rdf:li>
                    <foaf:Person>
                        <foaf:surname>Ohnuma</foaf:surname>
                        <foaf:givenName>A.</foaf:givenName>
                    </foaf:Person>
                </rdf:li>
                <rdf:li>
                    <foaf:Person>
                        <foaf:surname>Stewart</foaf:surname>
                        <foaf:givenName>G.</foaf:givenName>
                    </foaf:Person>
                </rdf:li>
                <rdf:li>
                    <foaf:Person>
                        <foaf:surname>Proudman</foaf:surname>
                        <foaf:givenName>C.</foaf:givenName>
                    </foaf:Person>
                </rdf:li>
                <rdf:li>
                    <foaf:Person>
                        <foaf:surname>Ryder</foaf:surname>
                        <foaf:givenName>E.</foaf:givenName>
                    </foaf:Person>
                </rdf:li>
            </rdf:Seq>
        </bib:authors>
        <dcterms:isReferencedBy rdf:resource="#item_13982"/>
        <dcterms:isReferencedBy rdf:resource="#item_13983"/>
        <dcterms:isReferencedBy rdf:resource="#item_22446"/>
        <link:link rdf:resource="#item_13984"/>
        <dc:subject>Mitochondrial DNA</dc:subject>
        <dc:subject>mitochondrial DNA</dc:subject>
        <dc:subject>haplotype</dc:subject>
        <dc:subject>Agriculture</dc:subject>
        <dc:subject>Animals</dc:subject>
        <dc:subject>Horses</dc:subject>
        <dc:subject>Mitochondria</dc:subject>
        <dc:subject>horse</dc:subject>
        <dc:subject>animal</dc:subject>
        <dc:subject>female</dc:subject>
        <dc:subject>genetics</dc:subject>
        <dc:subject>male</dc:subject>
        <dc:subject>nonhuman</dc:subject>
        <dc:subject>polymerase chain reaction</dc:subject>
        <dc:subject>Mitochondrial genomes</dc:subject>
        <dc:subject>gene mutation</dc:subject>
        <dc:subject>Cloning</dc:subject>
        <dc:subject>gene sequence</dc:subject>
        <dc:subject>controlled study</dc:subject>
        <dc:subject>mitochondrion</dc:subject>
        <dc:subject>gene library</dc:subject>
        <dc:subject>mitochondrial genome</dc:subject>
        <dc:subject>Equine</dc:subject>
        <dc:subject>gene cluster</dc:subject>
        <dc:subject>doping</dc:subject>
        <dc:subject>Doping in Sports</dc:subject>
        <dc:subject>Gene encoding</dc:subject>
        <dc:subject>genetic variation</dc:subject>
        <dc:subject>DNA extraction</dc:subject>
        <dc:subject>Genetic</dc:subject>
        <dc:subject>Horses/genetics</dc:subject>
        <dc:subject>Mitochondria/genetics</dc:subject>
        <dc:subject>*Doping in Sports</dc:subject>
        <dc:subject>*Gene Editing/methods/veterinary</dc:subject>
        <dc:subject>CRISPR-Cas Systems</dc:subject>
        <dc:subject>equine</dc:subject>
        <dc:subject>gene doping</dc:subject>
        <dc:subject>Nuclear Transfer Techniques/veterinary</dc:subject>
        <dc:subject>SCNT</dc:subject>
        <dc:subject>procedures</dc:subject>
        <dc:subject>Article</dc:subject>
        <dc:subject>Polymerase chain reaction</dc:subject>
        <dc:subject>somatic cell nuclear transfer</dc:subject>
        <dc:subject>veterinary medicine</dc:subject>
        <dc:subject>high throughput sequencing</dc:subject>
        <dc:subject>horse breed</dc:subject>
        <dc:subject>cell nucleus transplantation</dc:subject>
        <dc:subject>Clone cells</dc:subject>
        <dc:subject>CRISPR Cas system</dc:subject>
        <dc:subject>CRISPR-CAS9 system</dc:subject>
        <dc:subject>Diagnosis</dc:subject>
        <dc:subject>Domestic animals</dc:subject>
        <dc:subject>Gene doping</dc:subject>
        <dc:subject>gene editing</dc:subject>
        <dc:subject>Gene Editing</dc:subject>
        <dc:subject>Genetic disease</dc:subject>
        <dc:subject>Livestock production</dc:subject>
        <dc:subject>Nuclear Transfer Techniques</dc:subject>
        <dc:subject>Somatic cell nuclear transfers</dc:subject>
        <dc:title>Use of mitochondrial sequencing to detect gene doping in horses via gene editing and somatic cell nuclear transfer</dc:title>
        <dcterms:abstract>Gene editing and subsequent cloning techniques offer great potential not only in genetic disease correction in domestic animals but also in livestock production by enhancement of desirable traits. The existence of the technology, however, leaves it open to potential misuse in performance-led sports such as horseracing and other equestrian events. Recent advances in equine gene editing, regarding the generation of gene-edited embryos using CRISPR/Cas9 technology and somatic cell nuclear transfer, have highlighted the need to develop tools to detect potential prohibited use of the technology. One possible method involves the characterisation of the mitochondrial genome (which is not routinely preserved during cloning) and comparing it with the sequence of the registered dam. We present here our approach to whole-mitochondrial sequencing using tiled long-range PCR and next-generation sequencing. To determine whether the background mutation rate in the mitochondrial genome could potentially confound results, we sequenced 10 sets of dam and foal duos. We found variation between duos but none within duos, indicating that this method is feasible for future screening systems. Analysis of WGS data from over 100 Thoroughbred horses revealed wide variation in the mitochondria sequence within the breed, further displaying the utility of this approach. © 2022 John Wiley &amp; Sons, Ltd.</dcterms:abstract>
        <dc:date>2022</dc:date>
        <z:archive>Scopus</z:archive>
        <dc:identifier>
            <dcterms:URI>
                <rdf:value>https://www.scopus.com/inward/record.uri?eid=2-s2.0-85128724764&amp;doi=10.1002%2fdta.3267&amp;partnerID=40&amp;md5=a145413a86f126710722e905ffd8c194</rdf:value>
            </dcterms:URI>
        </dc:identifier>
        <bib:pages>1429-1437</bib:pages>
    </bib:Article>
    <bib:Memo rdf:about="#item_13982">
        <rdf:value>&lt;p&gt;Export Date: 06 December 2024; Cited By: 6&lt;/p&gt;</rdf:value>
    </bib:Memo>
    <bib:Memo rdf:about="#item_13983">
        <rdf:value>&lt;p&gt;Export Date: 22 July 2023; Cited By: 3&lt;/p&gt;</rdf:value>
    </bib:Memo>
    <bib:Memo rdf:about="#item_22446">
        <rdf:value>&lt;p&gt;Export Date: 22 July 2023; Cited By: 3&lt;/p&gt;</rdf:value>
    </bib:Memo>
    <z:Attachment rdf:about="#item_13984">
        <z:itemType>attachment</z:itemType>
        <dc:title>PubMed entry</dc:title>
        <dc:identifier>
            <dcterms:URI>
               <rdf:value>http://www.ncbi.nlm.nih.gov/pubmed/35362263</rdf:value>
            </dcterms:URI>
        </dc:identifier>
        <dcterms:dateSubmitted>2024-12-06 13:55:44</dcterms:dateSubmitted>
        <z:linkMode>3</z:linkMode>
        <link:type>text/html</link:type>
    </z:Attachment>
    <bib:Article rdf:about="https://www.scopus.com/inward/record.uri?eid=2-s2.0-84941879652&amp;doi=10.1017%2fS1751731115001019&amp;partnerID=40&amp;md5=8fb4c0ca16fd607852b16b0c7a297d19">
        <z:itemType>journalArticle</z:itemType>
        <dcterms:isPartOf>
            <bib:Journal>
                <prism:volume>9</prism:volume>
                <dc:title>Animal</dc:title>
                <dc:identifier>DOI 10.1017/S1751731115001019</dc:identifier>
                <prism:number>10</prism:number>
            </bib:Journal>
        </dcterms:isPartOf>
        <bib:authors>
            <rdf:Seq>
                <rdf:li>
                    <foaf:Person>
                        <foaf:surname>Criscione</foaf:surname>
                        <foaf:givenName>A.</foaf:givenName>
                    </foaf:Person>
                </rdf:li>
                <rdf:li>
                    <foaf:Person>
                        <foaf:surname>Moltisanti</foaf:surname>
                        <foaf:givenName>V.</foaf:givenName>
                    </foaf:Person>
                </rdf:li>
                <rdf:li>
                    <foaf:Person>
                        <foaf:surname>Chies</foaf:surname>
                        <foaf:givenName>L.</foaf:givenName>
                    </foaf:Person>
                </rdf:li>
                <rdf:li>
                    <foaf:Person>
                        <foaf:surname>Marletta</foaf:surname>
                        <foaf:givenName>D.</foaf:givenName>
                    </foaf:Person>
                </rdf:li>
                <rdf:li>
                    <foaf:Person>
                        <foaf:surname>Bordonaro</foaf:surname>
                        <foaf:givenName>S.</foaf:givenName>
                    </foaf:Person>
                </rdf:li>
            </rdf:Seq>
        </bib:authors>
        <dcterms:isReferencedBy rdf:resource="#item_14039"/>
        <dcterms:isReferencedBy rdf:resource="#item_14040"/>
        <dcterms:isReferencedBy rdf:resource="#item_15335"/>
        <link:link rdf:resource="#item_14041"/>
        <dc:subject>Phylogeny</dc:subject>
        <dc:subject>mitochondrial DNA</dc:subject>
        <dc:subject>haplotype</dc:subject>
        <dc:subject>Haplotypes</dc:subject>
        <dc:subject>Animals</dc:subject>
        <dc:subject>Female</dc:subject>
        <dc:subject>Horses</dc:subject>
        <dc:subject>Male</dc:subject>
        <dc:subject>Microsatellite Repeats</dc:subject>
        <dc:subject>Breeding</dc:subject>
        <dc:subject>Sequence Analysis, DNA</dc:subject>
        <dc:subject>genetic diversity</dc:subject>
        <dc:subject>horse</dc:subject>
        <dc:subject>phylogeny</dc:subject>
        <dc:subject>Genetic Variation</dc:subject>
        <dc:subject>Alleles</dc:subject>
        <dc:subject>Genetic Markers</dc:subject>
        <dc:subject>allele</dc:subject>
        <dc:subject>animal</dc:subject>
        <dc:subject>Base Sequence</dc:subject>
        <dc:subject>DNA, Mitochondrial</dc:subject>
        <dc:subject>female</dc:subject>
        <dc:subject>genetics</dc:subject>
        <dc:subject>male</dc:subject>
        <dc:subject>molecular genetics</dc:subject>
        <dc:subject>Molecular Sequence Data</dc:subject>
        <dc:subject>nucleotide sequence</dc:subject>
        <dc:subject>DNA sequence</dc:subject>
        <dc:subject>microsatellite DNA</dc:subject>
        <dc:subject>sequence alignment</dc:subject>
        <dc:subject>Sequence Alignment</dc:subject>
        <dc:subject>breeding</dc:subject>
        <dc:subject>genetic marker</dc:subject>
        <dc:subject>genetic variation</dc:subject>
        <dc:subject>Horses/*genetics</dc:subject>
        <dc:subject>*Genetic Variation</dc:subject>
        <dc:subject>DNA, Mitochondrial/genetics</dc:subject>
        <dc:subject>microsatellites</dc:subject>
        <dc:subject>Sequence Analysis, DNA/veterinary</dc:subject>
        <dc:subject>Microsatellite Repeats/genetics</dc:subject>
        <dc:subject>breed conservation</dc:subject>
        <dc:subject>D-loop mt-DNA</dc:subject>
        <dc:subject>Genetic Markers/genetics</dc:subject>
        <dc:subject>Salernitano horse</dc:subject>
        <dc:subject>Sequence Alignment/veterinary</dc:subject>
        <dc:subject>veterinary</dc:subject>
        <dc:title>A genetic analysis of the Italian Salernitano horse</dc:title>
        <dcterms:abstract>Salernitano (SAL) is an ancient Italian horse breed developed over the course of the ages together with Napoletano and, during the 20th century, by crossing with Thoroughbred horse lines. Excellent in hurdle jumping, this breed is currently facing a concrete risk of extinction due to the lack of appropriate management strategies. This research is the first SAL genetic characterization that aims to set up the basic knowledge for a conservation plan. A representative sample of 61 SALs was analyzed by means of a set of 16 microsatellites markers (short tandem repeats (STRs)). The sequence of hypervariable D-loop mtDNA region was also performed on a subset of 24 mares in order to study the maternal diversity and obtain a complete picture of the internal genetic variation. All the molecular data were analyzed together with those obtained from three Sicilian horse breeds investigated in a previous research (Siciliano, Sanfratellano and Sicilian Oriental Purebred). STRs markers revealed a moderate level of genetic diversity in SAL (alleles/locus 5.1, He 0.67) and confirmed the hunch of genetic erosion. Autosomal variability highlighted a very light deficit of homozygotes (FIS=-0.067). Experimental D-loop sequences were compared by multiple alignments with those retrieved from biological databases and revealed two unreported haplotypes. The phylogenetic network, which was built on mtDNA sequences, included various cosmopolitan and European horses and showed SAL haplotypes distributed among different mtDNA lineages. © 2015 The Animal Consortium.</dcterms:abstract>
        <dc:date>2015</dc:date>
        <z:archive>Scopus</z:archive>
        <dc:identifier>
            <dcterms:URI>
                <rdf:value>https://www.scopus.com/inward/record.uri?eid=2-s2.0-84941879652&amp;doi=10.1017%2fS1751731115001019&amp;partnerID=40&amp;md5=8fb4c0ca16fd607852b16b0c7a297d19</rdf:value>
            </dcterms:URI>
        </dc:identifier>
        <bib:pages>1610-1616</bib:pages>
    </bib:Article>
    <bib:Memo rdf:about="#item_14039">
        <rdf:value>&lt;p&gt;Export Date: 06 December 2024; Cited By: 4&lt;/p&gt;</rdf:value>
    </bib:Memo>
    <bib:Memo rdf:about="#item_14040">
        <rdf:value>&lt;p&gt;Export Date: 22 July 2023; Cited By: 4&lt;/p&gt;</rdf:value>
    </bib:Memo>
    <bib:Memo rdf:about="#item_15335">
        <rdf:value>&lt;p&gt;Export Date: 22 July 2023; Cited By: 4&lt;/p&gt;</rdf:value>
    </bib:Memo>
    <z:Attachment rdf:about="#item_14041">
        <z:itemType>attachment</z:itemType>
        <dc:title>PubMed entry</dc:title>
        <dc:identifier>
            <dcterms:URI>
               <rdf:value>http://www.ncbi.nlm.nih.gov/pubmed/26144256</rdf:value>
            </dcterms:URI>
        </dc:identifier>
        <dcterms:dateSubmitted>2024-12-06 13:55:44</dcterms:dateSubmitted>
        <z:linkMode>3</z:linkMode>
        <link:type>text/html</link:type>
    </z:Attachment>
    <bib:Article rdf:about="https://www.scopus.com/inward/record.uri?eid=2-s2.0-84878132379&amp;doi=10.1111%2fj.1439-0388.2012.01018.x&amp;partnerID=40&amp;md5=ffd1fc16bcf8cd27e82f2db79c4f6fcf">
        <z:itemType>journalArticle</z:itemType>
        <dcterms:isPartOf>
            <bib:Journal>
                <prism:volume>130</prism:volume>
                <dc:title>Journal of Animal Breeding and Genetics</dc:title>
                <dc:identifier>DOI 10.1111/j.1439-0388.2012.01018.x</dc:identifier>
                <prism:number>3</prism:number>
            </bib:Journal>
        </dcterms:isPartOf>
        <bib:authors>
            <rdf:Seq>
                <rdf:li>
                    <foaf:Person>
                        <foaf:surname>Bower</foaf:surname>
                        <foaf:givenName>M.A.</foaf:givenName>
                    </foaf:Person>
                </rdf:li>
                <rdf:li>
                    <foaf:Person>
                        <foaf:surname>Whitten</foaf:surname>
                        <foaf:givenName>M.</foaf:givenName>
                    </foaf:Person>
                </rdf:li>
                <rdf:li>
                    <foaf:Person>
                        <foaf:surname>Nisbet</foaf:surname>
                        <foaf:givenName>R.E.R.</foaf:givenName>
                    </foaf:Person>
                </rdf:li>
                <rdf:li>
                    <foaf:Person>
                        <foaf:surname>Spencer</foaf:surname>
                        <foaf:givenName>M.</foaf:givenName>
                    </foaf:Person>
                </rdf:li>
                <rdf:li>
                    <foaf:Person>
                        <foaf:surname>Dominy</foaf:surname>
                        <foaf:givenName>K.M.</foaf:givenName>
                    </foaf:Person>
                </rdf:li>
                <rdf:li>
                    <foaf:Person>
                        <foaf:surname>Murphy</foaf:surname>
                        <foaf:givenName>A.M.</foaf:givenName>
                    </foaf:Person>
                </rdf:li>
                <rdf:li>
                    <foaf:Person>
                        <foaf:surname>Cassidy</foaf:surname>
                        <foaf:givenName>R.</foaf:givenName>
                    </foaf:Person>
                </rdf:li>
                <rdf:li>
                    <foaf:Person>
                        <foaf:surname>Barrett</foaf:surname>
                        <foaf:givenName>E.</foaf:givenName>
                    </foaf:Person>
                </rdf:li>
                <rdf:li>
                    <foaf:Person>
                        <foaf:surname>Hill</foaf:surname>
                        <foaf:givenName>E.W.</foaf:givenName>
                    </foaf:Person>
                </rdf:li>
                <rdf:li>
                    <foaf:Person>
                        <foaf:surname>Binns</foaf:surname>
                        <foaf:givenName>M.</foaf:givenName>
                    </foaf:Person>
                </rdf:li>
            </rdf:Seq>
        </bib:authors>
        <dcterms:isReferencedBy rdf:resource="#item_15331"/>
        <dcterms:isReferencedBy rdf:resource="#item_14047"/>
        <dcterms:isReferencedBy rdf:resource="#item_15332"/>
        <dcterms:isReferencedBy rdf:resource="#item_14048"/>
        <dcterms:isReferencedBy rdf:resource="#item_15333"/>
        <dc:subject>Mitochondrial DNA</dc:subject>
        <dc:subject>mitochondrial DNA</dc:subject>
        <dc:subject>Animals</dc:subject>
        <dc:subject>Female</dc:subject>
        <dc:subject>Horses</dc:subject>
        <dc:subject>Pedigree</dc:subject>
        <dc:subject>Sequence Analysis, DNA</dc:subject>
        <dc:subject>horse</dc:subject>
        <dc:subject>genetic variability</dc:subject>
        <dc:subject>Genetic Variation</dc:subject>
        <dc:subject>animal</dc:subject>
        <dc:subject>article</dc:subject>
        <dc:subject>DNA, Mitochondrial</dc:subject>
        <dc:subject>female</dc:subject>
        <dc:subject>genetics</dc:subject>
        <dc:subject>pedigree</dc:subject>
        <dc:subject>DNA sequence</dc:subject>
        <dc:subject>Equidae</dc:subject>
        <dc:subject>Evolution, Molecular</dc:subject>
        <dc:subject>molecular evolution</dc:subject>
        <dc:subject>Maternal lineage</dc:subject>
        <dc:subject>DNA, Mitochondrial/*genetics</dc:subject>
        <dc:subject>Horses/*genetics</dc:subject>
        <dc:subject>Genetic Variation/genetics</dc:subject>
        <dc:subject>*Pedigree</dc:subject>
        <dc:subject>Sports</dc:subject>
        <dc:subject>
            <z:AutomaticTag>
               <rdf:value>maternal lineage</rdf:value>
            </z:AutomaticTag>
        </dc:subject>
        <dc:subject>*Mothers</dc:subject>
        <dc:subject>*Sports</dc:subject>
        <dc:subject>mother</dc:subject>
        <dc:subject>Thoroughbred horse</dc:subject>
        <dc:subject>General studbook</dc:subject>
        <dc:subject>Mothers</dc:subject>
        <dc:subject>Pedigree records</dc:subject>
        <dc:subject>sport</dc:subject>
        <dc:subject>
           <z:AutomaticTag><rdf:value>ORIGINS</rdf:value></z:AutomaticTag>
        </dc:subject>
        <dc:subject>
           <z:AutomaticTag><rdf:value>SOFTWARE</rdf:value></z:AutomaticTag>
        </dc:subject>
        <dc:subject>
           <z:AutomaticTag><rdf:value>ALGORITHM</rdf:value></z:AutomaticTag>
        </dc:subject>
        <dc:subject>
            <z:AutomaticTag>
               <rdf:value>General Studbook</rdf:value>
            </z:AutomaticTag>
        </dc:subject>
        <dc:subject>
           <z:AutomaticTag><rdf:value>MODEL</rdf:value></z:AutomaticTag>
        </dc:subject>
        <dc:subject>
            <z:AutomaticTag>
               <rdf:value>pedigree records</rdf:value>
            </z:AutomaticTag>
        </dc:subject>
        <dc:subject>
            <z:AutomaticTag>
               <rdf:value>thoroughbred horse</rdf:value>
            </z:AutomaticTag>
        </dc:subject>
        <dc:title>Thoroughbred racehorse mitochondrial DNA demonstrates closer than expected links between maternal genetic history and pedigree records</dc:title>
        <dcterms:abstract>The potential future earnings and therefore value of Thoroughbred foals untested in the racing arena are calculated based on the performance of their forebears. Thus, lineage is of key importance. However, previous research indicates that maternally inherited mitochondrial DNA (mtDNA) does not correspond to maternal lineage according to recorded pedigree, casting doubt on the voracity of historic pedigrees. We analysed mtDNA of 296 Thoroughbred horses from 33 maternal lineages and identified an interesting trend. Subsequent to the founding of the Thoroughbred breed in the 16th century, well-populated maternal lineages were divided into sub-lineages. Only six in 10 of the Thoroughbreds sampled shared mitochondrial haplotype with other members of their maternal lineage, despite having a common maternal ancestor according to pedigree records. However, nine in 10 Thoroughbreds from the 103 sub-lineages sampled shared mtDNA with horses of their maternal pedigree sub-lineage. Thus, Thoroughbred maternal sub-lineage pedigree represents a more accurate breeding record than previously thought. Errors in pedigrees must have occurred largely, though, not exclusively, at sub-lineage foundation events, probably due to incomplete understanding of modes of inheritance in the past, where maternal sub-lineages were founded from individuals, related, but not by female descent. © 2012 Blackwell Verlag GmbH.</dcterms:abstract>
        <dc:date>2013</dc:date>
        <z:archive>Scopus</z:archive>
        <dc:identifier>
            <dcterms:URI>
                <rdf:value>https://www.scopus.com/inward/record.uri?eid=2-s2.0-84878132379&amp;doi=10.1111%2fj.1439-0388.2012.01018.x&amp;partnerID=40&amp;md5=ffd1fc16bcf8cd27e82f2db79c4f6fcf</rdf:value>
            </dcterms:URI>
        </dc:identifier>
        <bib:pages>227-235</bib:pages>
    </bib:Article>
    <bib:Memo rdf:about="#item_15331">
        <rdf:value>&lt;p&gt;Export Date: 03 December 2024; Cited By: 11&lt;/p&gt;</rdf:value>
    </bib:Memo>
    <bib:Memo rdf:about="#item_14047">
        <rdf:value>&lt;p&gt;Export Date: 06 December 2024; Cited By: 11&lt;/p&gt;</rdf:value>
    </bib:Memo>
    <bib:Memo rdf:about="#item_15332">
        <rdf:value>&lt;p&gt;Export Date: 06 December 2024; Cited By: 11&lt;/p&gt;</rdf:value>
    </bib:Memo>
    <bib:Memo rdf:about="#item_14048">
        <rdf:value>&lt;p&gt;Export Date: 22 July 2023; Cited By: 9&lt;/p&gt;</rdf:value>
    </bib:Memo>
    <bib:Memo rdf:about="#item_15333">
        <rdf:value>&lt;p&gt;Export Date: 22 July 2023; Cited By: 9&lt;/p&gt;</rdf:value>
    </bib:Memo>
    <bib:Article rdf:about="#item_14063">
        <z:itemType>journalArticle</z:itemType>
        <dcterms:isPartOf rdf:resource="urn:issn:1940-1736"/>
        <bib:authors>
            <rdf:Seq>
                <rdf:li>
                    <foaf:Person>
                        <foaf:surname>Liu</foaf:surname>
                        <foaf:givenName>Gang</foaf:givenName>
                    </foaf:Person>
                </rdf:li>
                <rdf:li>
                    <foaf:Person>
                        <foaf:surname>Xu</foaf:surname>
                        <foaf:givenName>Chao-Qun</foaf:givenName>
                    </foaf:Person>
                </rdf:li>
                <rdf:li>
                    <foaf:Person>
                        <foaf:surname>Cao</foaf:surname>
                        <foaf:givenName>Qing</foaf:givenName>
                    </foaf:Person>
                </rdf:li>
                <rdf:li>
                    <foaf:Person>
                        <foaf:surname>Zimmermann</foaf:surname>
                        <foaf:givenName>Waltraut</foaf:givenName>
                    </foaf:Person>
                </rdf:li>
                <rdf:li>
                    <foaf:Person>
                        <foaf:surname>Songer</foaf:surname>
                        <foaf:givenName>Mellisa</foaf:givenName>
                    </foaf:Person>
                </rdf:li>
                <rdf:li>
                    <foaf:Person>
                        <foaf:surname>Zhao</foaf:surname>
                        <foaf:givenName>Sha-Sha</foaf:givenName>
                    </foaf:Person>
                </rdf:li>
                <rdf:li>
                    <foaf:Person>
                        <foaf:surname>Li</foaf:surname>
                        <foaf:givenName>Kai</foaf:givenName>
                    </foaf:Person>
                </rdf:li>
                <rdf:li>
                    <foaf:Person>
                        <foaf:surname>Hu</foaf:surname>
                        <foaf:givenName>De-Fu</foaf:givenName>
                    </foaf:Person>
                </rdf:li>
            </rdf:Seq>
        </bib:authors>
        <dcterms:isReferencedBy rdf:resource="#item_15294"/>
        <dcterms:isReferencedBy rdf:resource="#item_14064"/>
        <dcterms:isReferencedBy rdf:resource="#item_15295"/>
        <dcterms:isReferencedBy rdf:resource="#item_15296"/>
        <link:link rdf:resource="#item_14065"/>
        <dc:subject>Mitochondrial DNA</dc:subject>
        <dc:subject>mitochondrial DNA</dc:subject>
        <dc:subject>haplotype</dc:subject>
        <dc:subject>Animals</dc:subject>
        <dc:subject>Female</dc:subject>
        <dc:subject>Genetic diversity</dc:subject>
        <dc:subject>Horses</dc:subject>
        <dc:subject>Male</dc:subject>
        <dc:subject>Pedigree</dc:subject>
        <dc:subject>genetic diversity</dc:subject>
        <dc:subject>horse</dc:subject>
        <dc:subject>animal</dc:subject>
        <dc:subject>article</dc:subject>
        <dc:subject>Base Sequence</dc:subject>
        <dc:subject>DNA, Mitochondrial</dc:subject>
        <dc:subject>female</dc:subject>
        <dc:subject>genetics</dc:subject>
        <dc:subject>male</dc:subject>
        <dc:subject>nucleotide sequence</dc:subject>
        <dc:subject>pedigree</dc:subject>
        <dc:subject>nonhuman</dc:subject>
        <dc:subject>polymerase chain reaction</dc:subject>
        <dc:subject>priority journal</dc:subject>
        <dc:subject>DNA Primers</dc:subject>
        <dc:subject>Polymerase Chain Reaction</dc:subject>
        <dc:subject>primer DNA</dc:subject>
        <dc:subject>population genetics</dc:subject>
        <dc:subject>pedigree analysis</dc:subject>
        <dc:subject>DNA, Mitochondrial/*genetics</dc:subject>
        <dc:subject>Horses/*genetics</dc:subject>
        <dc:subject>*Pedigree</dc:subject>
        <dc:subject>Fecal sampling</dc:subject>
        <dc:subject>Przewalski’s horse</dc:subject>
        <dc:subject>reintroduction</dc:subject>
        <dc:subject>
           <z:AutomaticTag><rdf:value>food safety</rdf:value></z:AutomaticTag>
        </dc:subject>
        <dc:subject>
           <z:AutomaticTag><rdf:value>LAMP</rdf:value></z:AutomaticTag>
        </dc:subject>
        <dc:subject>
            <z:AutomaticTag>
               <rdf:value>meat adulteration</rdf:value>
            </z:AutomaticTag>
        </dc:subject>
        <dc:subject>
            <z:AutomaticTag>
               <rdf:value>meat identification</rdf:value>
            </z:AutomaticTag>
        </dc:subject>
        <dc:subject>Przewalski's horse</dc:subject>
        <dc:subject>Reintroduction</dc:subject>
        <dc:subject>species reintroduction</dc:subject>
        <dc:subject>
            <z:AutomaticTag>
               <rdf:value>SEQUENCE VARIATION</rdf:value>
            </z:AutomaticTag>
        </dc:subject>
        <dc:subject>
           <z:AutomaticTag><rdf:value>CONSERVATION</rdf:value></z:AutomaticTag>
        </dc:subject>
        <dc:subject>
           <z:AutomaticTag><rdf:value>DOMESTIC HORSE</rdf:value></z:AutomaticTag>
        </dc:subject>
        <dc:subject>
            <z:AutomaticTag>
               <rdf:value>EQUUS-PRZEWALSKII</rdf:value>
            </z:AutomaticTag>
        </dc:subject>
        <dc:subject>
            <z:AutomaticTag>
               <rdf:value>FECAL DNA AMPLIFICATION</rdf:value>
            </z:AutomaticTag>
        </dc:subject>
        <dc:subject>
           <z:AutomaticTag><rdf:value>GENUS EQUUS</rdf:value></z:AutomaticTag>
        </dc:subject>
        <dc:subject>
            <z:AutomaticTag>
               <rdf:value>PRESERVATION METHODS</rdf:value>
            </z:AutomaticTag>
        </dc:subject>
        <dc:subject>
            <z:AutomaticTag>
               <rdf:value>SEX IDENTIFICATION</rdf:value>
            </z:AutomaticTag>
        </dc:subject>
        <dc:subject>
           <z:AutomaticTag><rdf:value>URSUS-ARCTOS</rdf:value></z:AutomaticTag>
        </dc:subject>
        <dc:subject>
           <z:AutomaticTag><rdf:value>WILD HORSE</rdf:value></z:AutomaticTag>
        </dc:subject>
        <dc:title>Mitochondrial and pedigree analysis in Przewalski's horse populations: implications for genetic management and reintroductions</dc:title>
        <dcterms:abstract>Background and Aims: Przewalski's horses have been imported from the western zoos to China since 1985. Yet the genetic diversity in China's populations has not been studied, thus lacking of such knowledge inevitably affects this population's management. The aim of this study was to assess genetic diversity in Chinese population of Przewalski's horses via mitochondrial DNA (mtDNA) control region and pedigree analysis. Materials and methods: Two captive and one reintroduced populations were examined based on mitochondrial DNA control region variation via fecal sampling from 2010 to 2012, together with pedigree analysis. Results: Amplification success rates of fecal mtDNA were as high as 96.2% (93.8%-100%), and were higher for sample in winter than in summer and autumn. Two haplotypes were identified and shared among three populations, but the proportion of individuals with each haplotype varied among the three populations (F-ST = 0.10874, p = 0.00978). Haplotype diversity in the released population (0.153) was much lower than that in the two captive populations (0.4011 and 0.4966), in accordance with the direction of increase in probability of identity at the dam lines. Conclusion: Future concerns in Przewalski's horse population management should emphasize on strict reproduction control to minimize inbreeding in captivity, followed by long-term genetic diversity guidelines and non-invasive monitoring in the reintroduction programmes.</dcterms:abstract>
        <dc:date>2014-08</dc:date>
        <bib:pages>313-318</bib:pages>
    </bib:Article>
    <bib:Journal rdf:about="urn:issn:1940-1736">
        <prism:volume>25</prism:volume>
        <dc:title>MITOCHONDRIAL DNA</dc:title>
        <dc:identifier>DOI 10.3109/19401736.2013.800487</dc:identifier>
        <prism:number>4</prism:number>
        <dc:identifier>ISSN 1940-1736</dc:identifier>
    </bib:Journal>
    <bib:Memo rdf:about="#item_15294">
        <rdf:value>&lt;p&gt;Export Date: 03 December 2024; Cited By: 5&lt;/p&gt;</rdf:value>
    </bib:Memo>
    <bib:Memo rdf:about="#item_14064">
        <rdf:value>&lt;p&gt;Export Date: 06 December 2024; Cited By: 5&lt;/p&gt;</rdf:value>
    </bib:Memo>
    <bib:Memo rdf:about="#item_15295">
        <rdf:value>&lt;p&gt;Export Date: 06 December 2024; Cited By: 5&lt;/p&gt;</rdf:value>
    </bib:Memo>
    <bib:Memo rdf:about="#item_15296">
        <rdf:value>&lt;p&gt;Export Date: 22 July 2023; Cited By: 4&lt;/p&gt;</rdf:value>
    </bib:Memo>
    <z:Attachment rdf:about="#item_14065">
        <z:itemType>attachment</z:itemType>
        <dc:title>PubMed entry</dc:title>
        <dc:identifier>
            <dcterms:URI>
               <rdf:value>http://www.ncbi.nlm.nih.gov/pubmed/23808923</rdf:value>
            </dcterms:URI>
        </dc:identifier>
        <dcterms:dateSubmitted>2024-12-06 13:55:27</dcterms:dateSubmitted>
        <z:linkMode>3</z:linkMode>
        <link:type>text/html</link:type>
    </z:Attachment>
    <bib:Article rdf:about="#item_14066">
        <z:itemType>journalArticle</z:itemType>
        <dcterms:isPartOf rdf:resource="urn:issn:2470-1394"/>
        <bib:authors>
            <rdf:Seq>
                <rdf:li>
                    <foaf:Person>
                        <foaf:surname>Lin</foaf:surname>
                        <foaf:givenName>Xiang</foaf:givenName>
                    </foaf:Person>
                </rdf:li>
                <rdf:li>
                    <foaf:Person>
                        <foaf:surname>Zheng</foaf:surname>
                        <foaf:givenName>Hong-Xiang</foaf:givenName>
                    </foaf:Person>
                </rdf:li>
                <rdf:li>
                    <foaf:Person>
                        <foaf:surname>Davie</foaf:surname>
                        <foaf:givenName>Allan</foaf:givenName>
                    </foaf:Person>
                </rdf:li>
                <rdf:li>
                    <foaf:Person>
                        <foaf:surname>Zhou</foaf:surname>
                        <foaf:givenName>Shi</foaf:givenName>
                    </foaf:Person>
                </rdf:li>
                <rdf:li>
                    <foaf:Person>
                        <foaf:surname>Wen</foaf:surname>
                        <foaf:givenName>Li</foaf:givenName>
                    </foaf:Person>
                </rdf:li>
                <rdf:li>
                    <foaf:Person>
                        <foaf:surname>Meng</foaf:surname>
                        <foaf:givenName>Jun</foaf:givenName>
                    </foaf:Person>
                </rdf:li>
                <rdf:li>
                    <foaf:Person>
                        <foaf:surname>Zhang</foaf:surname>
                        <foaf:givenName>Yong</foaf:givenName>
                    </foaf:Person>
                </rdf:li>
                <rdf:li>
                    <foaf:Person>
                        <foaf:surname>Aladaer</foaf:surname>
                        <foaf:givenName>Qimude</foaf:givenName>
                    </foaf:Person>
                </rdf:li>
                <rdf:li>
                    <foaf:Person>
                        <foaf:surname>Liu</foaf:surname>
                        <foaf:givenName>Bin</foaf:givenName>
                    </foaf:Person>
                </rdf:li>
                <rdf:li>
                    <foaf:Person>
                        <foaf:surname>Liu</foaf:surname>
                        <foaf:givenName>Wu-Jun</foaf:givenName>
                    </foaf:Person>
                </rdf:li>
                <rdf:li>
                    <foaf:Person>
                        <foaf:surname>Yao</foaf:surname>
                        <foaf:givenName>Xin-Kui</foaf:givenName>
                    </foaf:Person>
                </rdf:li>
            </rdf:Seq>
        </bib:authors>
        <dcterms:isReferencedBy rdf:resource="#item_14067"/>
        <dcterms:isReferencedBy rdf:resource="#item_22432"/>
        <link:link rdf:resource="#item_14068"/>
        <dc:subject>mtDNA</dc:subject>
        <dc:subject>Phylogeny</dc:subject>
        <dc:subject>mitochondrial DNA</dc:subject>
        <dc:subject>haplotype</dc:subject>
        <dc:subject>Haplotypes</dc:subject>
        <dc:subject>Animals</dc:subject>
        <dc:subject>Female</dc:subject>
        <dc:subject>Horses</dc:subject>
        <dc:subject>Male</dc:subject>
        <dc:subject>Mutation</dc:subject>
        <dc:subject>Sequence Analysis, DNA</dc:subject>
        <dc:subject>horse</dc:subject>
        <dc:subject>phylogeny</dc:subject>
        <dc:subject>genetic variability</dc:subject>
        <dc:subject>animal</dc:subject>
        <dc:subject>DNA, Mitochondrial</dc:subject>
        <dc:subject>female</dc:subject>
        <dc:subject>genetics</dc:subject>
        <dc:subject>male</dc:subject>
        <dc:subject>nucleotide sequence</dc:subject>
        <dc:subject>chemistry</dc:subject>
        <dc:subject>DNA sequence</dc:subject>
        <dc:subject>nonhuman</dc:subject>
        <dc:subject>animal experiment</dc:subject>
        <dc:subject>controlled study</dc:subject>
        <dc:subject>RNA 16S</dc:subject>
        <dc:subject>classification</dc:subject>
        <dc:subject>physiology</dc:subject>
        <dc:subject>single nucleotide polymorphism</dc:subject>
        <dc:subject>breeding</dc:subject>
        <dc:subject>RNA, Ribosomal, 16S</dc:subject>
        <dc:subject>Running</dc:subject>
        <dc:subject>phylogenetic tree</dc:subject>
        <dc:subject>DNA, Mitochondrial/*genetics</dc:subject>
        <dc:subject>Sequence Analysis, DNA/*methods</dc:subject>
        <dc:subject>*Running</dc:subject>
        <dc:subject>athletic performance</dc:subject>
        <dc:subject>Australia</dc:subject>
        <dc:subject>Genetic Association Studies/*methods</dc:subject>
        <dc:subject>Horses/*classification/genetics/physiology</dc:subject>
        <dc:subject>mitochondria</dc:subject>
        <dc:subject>Point Mutation</dc:subject>
        <dc:subject>Polymorphism, Single Nucleotide</dc:subject>
        <dc:subject>Quantitative Trait Loci</dc:subject>
        <dc:subject>RNA, Ribosomal, 16S/chemistry/genetics</dc:subject>
        <dc:subject>procedures</dc:subject>
        <dc:subject>Article</dc:subject>
        <dc:subject>mitochondrial haplogroup</dc:subject>
        <dc:subject>Genetic Association Studies</dc:subject>
        <dc:subject>genetic association study</dc:subject>
        <dc:subject>mutation</dc:subject>
        <dc:subject>point mutation</dc:subject>
        <dc:subject>quantitative trait locus</dc:subject>
        <dc:subject>running</dc:subject>
        <dc:subject>Thoroughbred horse</dc:subject>
        <dc:title>Association of low race performance with mtDNA haplogroup L3b of Australian thoroughbred horses</dc:title>
        <dcterms:abstract>Mitochondrial DNA (mtDNA) encodes the genes for respiratory chain sub-units that determine the efficiency of oxidative phosphorylation in mitochondria. The aim of this study was to determine if there were any haplogroups and variants in mtDNA that could be associated with athletic performance of Thoroughbred horses. The whole mitochondrial genomes of 53 maternally unrelated Australian Thoroughbred horses were sequenced and an association study was performed with the competition histories of 1123 horses within their maternal lineages. A horse mtDNA phylogenetic tree was constructed based on a total of 195 sequences (including 142 from previous reports). The association analysis showed that the sample groups with poor racing performance history were enriched in haplogroup L3b (p =.0003) and its sub-haplogroup L3b1a (p =.0007), while those that had elite performance appeared to be not significantly associated with haplogroups G2 and L3a1a1a (p&gt;.05). Haplogroup L3b and L3b1a bear two and five specific variants of which variant T1458C (site 345 in 16s rRNA) is the only potential functional variant. Furthermore, secondary reconstruction of 16s RNA showed considerable differences between two types of 16s RNA molecules (with and without T1458C), indicating a potential functional effect. The results suggested that haplogroup L3b, could have a negative association with elite performance. The T1458C mutation harboured in haplogroup L3b could have a functional effect that is related to poor athletic performance.</dcterms:abstract>
        <dc:date>2018</dc:date>
        <bib:pages>323-330</bib:pages>
    </bib:Article>
    <bib:Journal rdf:about="urn:issn:2470-1394">
        <prism:volume>29</prism:volume>
        <dc:title>MITOCHONDRIAL DNA PART A</dc:title>
        <dc:identifier>DOI 10.1080/24701394.2016.1278535</dc:identifier>
        <prism:number>2</prism:number>
        <dc:identifier>ISSN 2470-1394</dc:identifier>
    </bib:Journal>
    <bib:Memo rdf:about="#item_14067">
        <rdf:value>&lt;p&gt;Export Date: 06 December 2024; Cited By: 6&lt;/p&gt;</rdf:value>
    </bib:Memo>
    <bib:Memo rdf:about="#item_22432">
        <rdf:value>&lt;p&gt;Export Date: 22 July 2023; Cited By: 5&lt;/p&gt;</rdf:value>
    </bib:Memo>
    <z:Attachment rdf:about="#item_14068">
        <z:itemType>attachment</z:itemType>
        <dc:title>PubMed entry</dc:title>
        <dc:identifier>
            <dcterms:URI>
               <rdf:value>http://www.ncbi.nlm.nih.gov/pubmed/28129729</rdf:value>
            </dcterms:URI>
        </dc:identifier>
        <dcterms:dateSubmitted>2024-12-06 13:55:32</dcterms:dateSubmitted>
        <z:linkMode>3</z:linkMode>
        <link:type>text/html</link:type>
    </z:Attachment>
    <bib:Article rdf:about="#item_14071">
        <z:itemType>journalArticle</z:itemType>
        <dcterms:isPartOf rdf:resource="urn:issn:2500-0462"/>
        <bib:authors>
            <rdf:Seq>
                <rdf:li>
                    <foaf:Person>
                        <foaf:surname>Khrabrova</foaf:surname>
                        <foaf:givenName>L. A.</foaf:givenName>
                    </foaf:Person>
                </rdf:li>
                <rdf:li>
                    <foaf:Person>
                        <foaf:surname>Blohina</foaf:surname>
                        <foaf:givenName>N., V</foaf:givenName>
                    </foaf:Person>
                </rdf:li>
                <rdf:li>
                    <foaf:Person>
                        <foaf:surname>Bazaron</foaf:surname>
                        <foaf:givenName>B. Z.</foaf:givenName>
                    </foaf:Person>
                </rdf:li>
                <rdf:li>
                    <foaf:Person>
                        <foaf:surname>Khamiruev</foaf:surname>
                        <foaf:givenName>T. N.</foaf:givenName>
                    </foaf:Person>
                </rdf:li>
            </rdf:Seq>
        </bib:authors>
        <dcterms:isReferencedBy rdf:resource="#item_14072"/>
        <dcterms:isReferencedBy rdf:resource="#item_15448"/>
        <link:link rdf:resource="#item_14073"/>
        <dc:subject>Horse</dc:subject>
        <dc:subject>Genetic diversity</dc:subject>
        <dc:subject>genetic diversity</dc:subject>
        <dc:subject>haplogroups mtdna</dc:subject>
        <dc:subject>horse</dc:subject>
        <dc:subject>phylogenetic analysis</dc:subject>
        <dc:subject>zabaikalskaya breed</dc:subject>
        <dc:subject>haplogroups mtDNA</dc:subject>
        <dc:subject>Zabaikalskaya breed</dc:subject>
        <dc:subject>Phylogenetic analysis</dc:subject>
        <dc:subject>Haplogroups mtDNA</dc:subject>
        <dc:title>Variability of mitochondrial DNA D-loop sequences in Zabaikalskaya horse breed</dc:title>
        <dcterms:abstract>The Zabaikalskaya horse is an indigenous breed of horses from Siberia with diverse use. It is characterized by endurance and good adaptability to year-round herd maintenance in the harsh conditions of the Baikal steppes. To determine the genetic characteristics of the maternal lineage of the Zabaikalskaya horse breed based on mitochondrial DNA polymorphisms, we collected hair samples from 31 horses belonging to breeding farms in the Trans-Baikal Territory. Analysis of the 530 bp sequence of the mtDNA D-loop was performed using the maximum composite likelihood (MCL) model in combination with bootstrap analysis. When studying the polymorphism of the hypervariable region of the mtDNA D-loop in Zabaikalskaya horses, we identified 31 haplotypes representing 8 haplogroups: B, C, G, H, L, M, Q and R according to modern classification. The sequenced fragment of the D-loop from nucleotide position 15471 to 16000 contained 17 polymorphic sites, mainly represented by the A -&gt; G, G -&gt; A and T -&gt; C transitions. The haplogroups Q (25.81 %), B (19.35 %), G (16.13 %) and H (12.90 %) were prevailing in the rntONA structure of this breed. Genetic analysis of the mitochondrial genome of the Zabaikalskaya horse revealed a high level of diversity of haplotypes and haplogroups, which are typical for the horse populations of Eurasia.</dcterms:abstract>
        <dc:date>2021</dc:date>
        <bib:pages>486-491</bib:pages>
    </bib:Article>
    <bib:Journal rdf:about="urn:issn:2500-0462">
        <prism:volume>25</prism:volume>
        <dc:title>VAVILOVSKII ZHURNAL GENETIKI I SELEKTSII</dc:title>
        <dc:identifier>DOI 10.18699/VJ21.055</dc:identifier>
        <prism:number>5</prism:number>
        <dc:identifier>ISSN 2500-0462</dc:identifier>
    </bib:Journal>
    <bib:Memo rdf:about="#item_14072">
        <rdf:value>&lt;p&gt;Export Date: 06 December 2024; Cited By: 2&lt;/p&gt;</rdf:value>
    </bib:Memo>
    <bib:Memo rdf:about="#item_15448">
        <rdf:value>&lt;p&gt;Export Date: 22 July 2023; Cited By: 1&lt;/p&gt;</rdf:value>
    </bib:Memo>
    <z:Attachment rdf:about="#item_14073">
        <z:itemType>attachment</z:itemType>
        <dc:title>PubMed entry</dc:title>
        <dc:identifier>
            <dcterms:URI>
               <rdf:value>http://www.ncbi.nlm.nih.gov/pubmed/34595371</rdf:value>
            </dcterms:URI>
        </dc:identifier>
        <dcterms:dateSubmitted>2024-12-06 13:55:21</dcterms:dateSubmitted>
        <z:linkMode>3</z:linkMode>
        <link:type>text/html</link:type>
    </z:Attachment>
    <bib:Article rdf:about="#item_14074">
        <z:itemType>journalArticle</z:itemType>
        <dcterms:isPartOf rdf:resource="urn:issn:1471-2156"/>
        <bib:authors>
            <rdf:Seq>
                <rdf:li>
                    <foaf:Person>
                        <foaf:surname>Khanshour</foaf:surname>
                        <foaf:givenName>Anas M.</foaf:givenName>
                    </foaf:Person>
                </rdf:li>
                <rdf:li>
                    <foaf:Person>
                        <foaf:surname>Cothran</foaf:surname>
                        <foaf:givenName>Ernest Gus</foaf:givenName>
                    </foaf:Person>
                </rdf:li>
            </rdf:Seq>
        </bib:authors>
        <dcterms:isReferencedBy rdf:resource="#item_15288"/>
        <dcterms:isReferencedBy rdf:resource="#item_14075"/>
        <dcterms:isReferencedBy rdf:resource="#item_15289"/>
        <dcterms:isReferencedBy rdf:resource="#item_15290"/>
        <link:link rdf:resource="#item_14076"/>
        <link:link rdf:resource="#item_15292"/>
        <dc:subject>Mitochondrial DNA</dc:subject>
        <dc:subject>Phylogenetics</dc:subject>
        <dc:subject>Phylogeny</dc:subject>
        <dc:subject>mitochondrial DNA</dc:subject>
        <dc:subject>haplotype</dc:subject>
        <dc:subject>Haplotypes</dc:subject>
        <dc:subject>Animals</dc:subject>
        <dc:subject>Deoxyribonucleic acid</dc:subject>
        <dc:subject>DNA</dc:subject>
        <dc:subject>Genetic diversity</dc:subject>
        <dc:subject>Horses</dc:subject>
        <dc:subject>Horses - genetics</dc:subject>
        <dc:subject>Biological diversity</dc:subject>
        <dc:subject>Arabian horse</dc:subject>
        <dc:subject>DNA, Mitochondrial - genetics</dc:subject>
        <dc:subject>Mitochondria - genetics</dc:subject>
        <dc:subject>Mitochondria</dc:subject>
        <dc:subject>Sequence Analysis, DNA</dc:subject>
        <dc:subject>horse</dc:subject>
        <dc:subject>phylogeny</dc:subject>
        <dc:subject>Analysis</dc:subject>
        <dc:subject>genetic variability</dc:subject>
        <dc:subject>Population genetics</dc:subject>
        <dc:subject>Genetic Variation</dc:subject>
        <dc:subject>Horse breeding</dc:subject>
        <dc:subject>Evolution</dc:subject>
        <dc:subject>Genetics, Population</dc:subject>
        <dc:subject>Cluster Analysis</dc:subject>
        <dc:subject>article</dc:subject>
        <dc:subject>Base Sequence</dc:subject>
        <dc:subject>DNA, Mitochondrial</dc:subject>
        <dc:subject>nucleotide sequence</dc:subject>
        <dc:subject>DNA sequence</dc:subject>
        <dc:subject>Equidae</dc:subject>
        <dc:subject>nonhuman</dc:subject>
        <dc:subject>strain difference</dc:subject>
        <dc:subject>Middle East</dc:subject>
        <dc:subject>DNA, Mitochondrial/*genetics</dc:subject>
        <dc:subject>*Genetic Variation</dc:subject>
        <dc:subject>*Phylogeny</dc:subject>
        <dc:subject>Mitochondria/*genetics</dc:subject>
        <dc:subject>Horses/*classification/*genetics</dc:subject>
        <dc:subject>Principal Component Analysis</dc:subject>
        <dc:subject>Arabian horse strains</dc:subject>
        <dc:subject>animal genetics</dc:subject>
        <dc:subject>strain identification</dc:subject>
        <dc:subject>Syrian horse population</dc:subject>
        <dc:subject>Horses - classification</dc:subject>
        <dc:subject>Development banks</dc:subject>
        <dc:subject>Heredity</dc:subject>
        <dc:subject>Standard deviation</dc:subject>
        <dc:subject>Veterinary medicine</dc:subject>
        <dc:subject>
           <z:AutomaticTag><rdf:value>ORIGINS</rdf:value></z:AutomaticTag>
        </dc:subject>
        <dc:subject>
           <z:AutomaticTag><rdf:value>DIVERSITY</rdf:value></z:AutomaticTag>
        </dc:subject>
        <dc:subject>
           <z:AutomaticTag><rdf:value>BREEDS</rdf:value></z:AutomaticTag>
        </dc:subject>
        <dc:subject>
           <z:AutomaticTag><rdf:value>DAM LINES</rdf:value></z:AutomaticTag>
        </dc:subject>
        <dc:subject>
           <z:AutomaticTag><rdf:value>EVOLUTION</rdf:value></z:AutomaticTag>
        </dc:subject>
        <dc:subject>
           <z:AutomaticTag><rdf:value>LINEAGES</rdf:value></z:AutomaticTag>
        </dc:subject>
        <dc:subject>
           <z:AutomaticTag><rdf:value>NUCLEAR</rdf:value></z:AutomaticTag>
        </dc:subject>
        <dc:subject>
           <z:AutomaticTag><rdf:value>REVEALS</rdf:value></z:AutomaticTag>
        </dc:subject>
        <dc:subject>
           <z:AutomaticTag><rdf:value>SOFTWARE</rdf:value></z:AutomaticTag>
        </dc:subject>
        <dc:title>Maternal phylogenetic relationships and genetic variation among Arabian horse populations using whole mitochondrial DNA D-loop sequencing</dc:title>
        <dcterms:abstract>Background: Maternal inheritance is an essential point in Arabian horse population genetics and strains classification. The mitochondrial DNA (mtDNA) sequencing is a highly informative tool to investigate maternal lineages. We sequenced the whole mtDNA D-loop of 251 Arabian horses to study the genetic diversity and phylogenetic relationships of Arabian populations and to examine the traditional strain classification system that depends on maternal family lines using native Arabian horses from the Middle East. Results: The variability in the upstream region of the D-loop revealed additional differences among the haplotypes that had identical sequences in the hypervariable region 1 (HVR1). While the American-Arabians showed relatively low diversity, the Syrian population was the most variable and contained a very rare and old haplogroup. The Middle Eastern horses had major genetic contributions to the Western horses and there was no clear pattern of differentiation among all tested populations. Our results also showed that several individuals from different strains shared a single haplotype, and individuals from a single strain were represented in clearly separated haplogroups. Conclusions: The whole mtDNA D-loop sequence was more powerful for analysis of the maternal genetic diversity in the Arabian horses than using just the HVR1. Native populations from the Middle East, such as Syrians, could be suggested as a hot spot of genetic diversity and may help in understanding the evolution history of the Arabian horse breed. Most importantly, there was no evidence that the Arabian horse breed has clear subdivisions depending on the traditional maternal based strain classification system.</dcterms:abstract>
        <dc:date>2013-09-13</dc:date>
    </bib:Article>
    <bib:Journal rdf:about="urn:issn:1471-2156">
        <prism:volume>14</prism:volume>
        <dc:title>BMC GENETICS</dc:title>
        <dc:identifier>DOI 10.1186/1471-2156-14-83</dc:identifier>
        <dc:identifier>ISSN 1471-2156</dc:identifier>
    </bib:Journal>
    <bib:Memo rdf:about="#item_15288">
        <rdf:value>&lt;p&gt;Export Date: 03 December 2024; Cited By: 37&lt;/p&gt;</rdf:value>
    </bib:Memo>
    <bib:Memo rdf:about="#item_14075">
        <rdf:value>&lt;p&gt;Export Date: 06 December 2024; Cited By: 37&lt;/p&gt;</rdf:value>
    </bib:Memo>
    <bib:Memo rdf:about="#item_15289">
        <rdf:value>&lt;p&gt;Export Date: 06 December 2024; Cited By: 37&lt;/p&gt;</rdf:value>
    </bib:Memo>
    <bib:Memo rdf:about="#item_15290">
        <rdf:value>&lt;p&gt;Export Date: 22 July 2023; Cited By: 32&lt;/p&gt;</rdf:value>
    </bib:Memo>
    <z:Attachment rdf:about="#item_14076">
        <z:itemType>attachment</z:itemType>
        <dc:title>PubMed entry</dc:title>
        <dc:identifier>
            <dcterms:URI>
               <rdf:value>http://www.ncbi.nlm.nih.gov/pubmed/24034565</rdf:value>
            </dcterms:URI>
        </dc:identifier>
        <dcterms:dateSubmitted>2024-12-06 13:55:36</dcterms:dateSubmitted>
        <z:linkMode>3</z:linkMode>
        <link:type>text/html</link:type>
    </z:Attachment>
    <z:Attachment rdf:about="#item_15292">
        <z:itemType>attachment</z:itemType>
        <dc:title>PubMed entry</dc:title>
        <dc:identifier>
            <dcterms:URI>
               <rdf:value>http://www.ncbi.nlm.nih.gov/pubmed/24034565</rdf:value>
            </dcterms:URI>
        </dc:identifier>
        <dcterms:dateSubmitted>2024-12-06 13:19:44</dcterms:dateSubmitted>
        <z:linkMode>3</z:linkMode>
        <link:type>text/html</link:type>
    </z:Attachment>
    <bib:Article rdf:about="#item_14099">
        <z:itemType>journalArticle</z:itemType>
        <dcterms:isPartOf>
            <bib:Journal>
                <prism:volume>12</prism:volume>
                <dc:title>ANIMALS</dc:title>
                <dc:identifier>DOI 10.3390/ani12060704</dc:identifier>
                <prism:number>6</prism:number>
                <dc:identifier>ISSN 2076-2615</dc:identifier>
            </bib:Journal>
        </dcterms:isPartOf>
        <bib:authors>
            <rdf:Seq>
                <rdf:li>
                    <foaf:Person>
                        <foaf:surname>Engel</foaf:surname>
                        <foaf:givenName>Laura</foaf:givenName>
                    </foaf:Person>
                </rdf:li>
                <rdf:li>
                    <foaf:Person>
                        <foaf:surname>Becker</foaf:surname>
                        <foaf:givenName>Doreen</foaf:givenName>
                    </foaf:Person>
                </rdf:li>
                <rdf:li>
                    <foaf:Person>
                        <foaf:surname>Nissen</foaf:surname>
                        <foaf:givenName>Thomas</foaf:givenName>
                    </foaf:Person>
                </rdf:li>
                <rdf:li>
                    <foaf:Person>
                        <foaf:surname>Russ</foaf:surname>
                        <foaf:givenName>Ingolf</foaf:givenName>
                    </foaf:Person>
                </rdf:li>
                <rdf:li>
                    <foaf:Person>
                        <foaf:surname>Thaller</foaf:surname>
                        <foaf:givenName>Georg</foaf:givenName>
                    </foaf:Person>
                </rdf:li>
                <rdf:li>
                    <foaf:Person>
                        <foaf:surname>Krattenmacher</foaf:surname>
                        <foaf:givenName>Nina</foaf:givenName>
                    </foaf:Person>
                </rdf:li>
            </rdf:Seq>
        </bib:authors>
        <dcterms:isReferencedBy rdf:resource="#item_22440"/>
        <link:link rdf:resource="#item_14100"/>
        <dc:subject>Mitochondrial DNA</dc:subject>
        <dc:subject>mitochondrial DNA</dc:subject>
        <dc:subject>Haplotypes</dc:subject>
        <dc:subject>Deoxyribonucleic acid</dc:subject>
        <dc:subject>DNA</dc:subject>
        <dc:subject>Genomes</dc:subject>
        <dc:subject>Holstein horse</dc:subject>
        <dc:subject>maternal lineages</dc:subject>
        <dc:subject>Single-nucleotide polymorphism</dc:subject>
        <dc:subject>Software</dc:subject>
        <dc:subject>Nucleotides</dc:subject>
        <dc:subject>female</dc:subject>
        <dc:subject>gene amplification</dc:subject>
        <dc:subject>nonhuman</dc:subject>
        <dc:subject>polymerase chain reaction</dc:subject>
        <dc:subject>animal experiment</dc:subject>
        <dc:subject>gene mutation</dc:subject>
        <dc:subject>amino acid substitution</dc:subject>
        <dc:subject>controlled study</dc:subject>
        <dc:subject>Maternal lineages</dc:subject>
        <dc:subject>mitochondrial gene</dc:subject>
        <dc:subject>single nucleotide polymorphism</dc:subject>
        <dc:subject>breeding</dc:subject>
        <dc:subject>phenotype</dc:subject>
        <dc:subject>DNA extraction</dc:subject>
        <dc:subject>dressage</dc:subject>
        <dc:subject>mitochondrial association analysis</dc:subject>
        <dc:subject>show jumping</dc:subject>
        <dc:subject>Article</dc:subject>
        <dc:subject>mare</dc:subject>
        <dc:subject>high throughput sequencing</dc:subject>
        <dc:subject>horse breed</dc:subject>
        <dc:subject>animal behavior</dc:subject>
        <dc:subject>aptitude</dc:subject>
        <dc:subject>Dressage</dc:subject>
        <dc:subject>Dutch Warmblood</dc:subject>
        <dc:subject>energy metabolism</dc:subject>
        <dc:subject>estimated breeding value</dc:subject>
        <dc:subject>genetic parameters</dc:subject>
        <dc:subject>heteroplasmy</dc:subject>
        <dc:subject>Holstein horse breed</dc:subject>
        <dc:subject>jumping</dc:subject>
        <dc:subject>Mitochondrial association analysis</dc:subject>
        <dc:subject>mitochondrial DNA variation</dc:subject>
        <dc:subject>mitochondrial haplogroup</dc:subject>
        <dc:subject>nucleic acid metabolism</dc:subject>
        <dc:subject>Show jumping</dc:subject>
        <dc:subject>software</dc:subject>
        <dc:subject>Datasets</dc:subject>
        <dc:subject>Aptitudes</dc:subject>
        <dc:subject>Breeding success</dc:subject>
        <dc:subject>Energy consumption</dc:subject>
        <dc:subject>Energy metabolism</dc:subject>
        <dc:subject>Horse sports</dc:subject>
        <dc:subject>Jumping</dc:subject>
        <dc:subject>Metabolism</dc:subject>
        <dc:title>Mitochondrial DNA Variation Contributes to the Aptitude for Dressage and Show Jumping Ability in the Holstein Horse Breed</dc:title>
        <dcterms:abstract>Simple Summary In the Holstein horse breed, maternal lineages are considered to be of major importance for the breeding success and can be examined through analysis of the maternally inherited mitochondrial DNA (mtDNA). Since mitochondrial genes are involved in energy metabolism, variation might contribute to differences in performance characteristics, as has already been pointed out in humans and racehorses with respect to endurance. No corresponding studies have yet been conducted for the athletic performance of warmblood breeds and, thus, the aim of this study was to investigate the influence of mitochondrial variation on the performance of Holstein mares. The data set used for this study was composed of both sequenced and non-sequenced mares of 75 maternal lineages as a previous study revealed that Holstein mares within a maternal lineage had identical mtDNA haplotypes regarding their non-synonymous variants. Association analyses were performed using estimated breeding values (EBVs) based on information from sport and breeding events. We observed mitochondrial single nucleotide polymorphisms (SNPs) significantly associated with one or more of the examined EBVs and identified mitochondrial haplogroups with a particular aptitude for dressage or show jumping. Maternal lineages are considered an important factor in breeding. Mitochondrial DNA (mtDNA) is maternally inherited and plays an important role in energy metabolism. It has already been associated with energy consumption and performances, e.g., stamina in humans and racehorses. For now, corresponding studies are lacking for sport performance of warmblood breeds. MtDNA sequences were available for 271 Holstein mares from 75 maternal lineages. As all mares within a lineage showed identical haplotypes regarding the non-synonymous variants, we expanded our data set by also including non-sequenced mares and assigning them to the lineage-specific haplotype. This sample consisting of 6334 to 16,447 mares was used to perform mitochondrial association analyses using breeding values (EBVs) estimated on behalf of the Federation equestre Nationale (FN) and on behalf of the Holstein Breeding Association (HOL). The association analyses revealed 20 mitochondrial SNPs (mtSNPs) significantly associated with FN-EBVs and partly overlapping 20 mtSNPs associated with HOL-EBVs. The results indicated that mtDNA contributes to performance differences between maternal lineages. Certain mitochondrial haplogroups were associated with special talents for dressage or show jumping. The findings encourage to set up innovative genetic evaluation models that also consider information on maternal lineages.</dcterms:abstract>
        <dc:date>2022-03</dc:date>
    </bib:Article>
    <bib:Memo rdf:about="#item_22440">
        <rdf:value>&lt;p&gt;Export Date: 22 July 2023; Cited By: 0&lt;/p&gt;</rdf:value>
    </bib:Memo>
    <z:Attachment rdf:about="#item_14100">
        <z:itemType>attachment</z:itemType>
        <dc:title>PubMed entry</dc:title>
        <dc:identifier>
            <dcterms:URI>
               <rdf:value>http://www.ncbi.nlm.nih.gov/pubmed/35327102</rdf:value>
            </dcterms:URI>
        </dc:identifier>
        <dcterms:dateSubmitted>2024-12-06 13:55:24</dcterms:dateSubmitted>
        <z:linkMode>3</z:linkMode>
        <link:type>text/html</link:type>
    </z:Attachment>
    <bib:Article rdf:about="#item_14107">
        <z:itemType>journalArticle</z:itemType>
        <dcterms:isPartOf>
            <bib:Journal>
                <prism:volume>10</prism:volume>
                <dc:title>ANIMALS</dc:title>
                <dc:identifier>DOI 10.3390/ani10091544</dc:identifier>
                <prism:number>9</prism:number>
                <dc:identifier>ISSN 2076-2615</dc:identifier>
            </bib:Journal>
        </dcterms:isPartOf>
        <bib:authors>
            <rdf:Seq>
                <rdf:li>
                    <foaf:Person>
                        <foaf:surname>Giontella</foaf:surname>
                        <foaf:givenName>A</foaf:givenName>
                    </foaf:Person>
                </rdf:li>
                <rdf:li>
                    <foaf:Person>
                        <foaf:surname>Cardinali</foaf:surname>
                        <foaf:givenName>I</foaf:givenName>
                    </foaf:Person>
                </rdf:li>
                <rdf:li>
                    <foaf:Person>
                        <foaf:surname>Pieramati</foaf:surname>
                        <foaf:givenName>C</foaf:givenName>
                    </foaf:Person>
                </rdf:li>
                <rdf:li>
                    <foaf:Person>
                        <foaf:surname>Cherchi</foaf:surname>
                        <foaf:givenName>R</foaf:givenName>
                    </foaf:Person>
                </rdf:li>
                <rdf:li>
                    <foaf:Person>
                        <foaf:surname>Biggio</foaf:surname>
                        <foaf:givenName>GP</foaf:givenName>
                    </foaf:Person>
                </rdf:li>
                <rdf:li>
                    <foaf:Person>
                        <foaf:surname>Achilli</foaf:surname>
                        <foaf:givenName>A</foaf:givenName>
                    </foaf:Person>
                </rdf:li>
                <rdf:li>
                    <foaf:Person>
                        <foaf:surname>Silvestrelli</foaf:surname>
                        <foaf:givenName>M</foaf:givenName>
                    </foaf:Person>
                </rdf:li>
                <rdf:li>
                    <foaf:Person>
                        <foaf:surname>Lancioni</foaf:surname>
                        <foaf:givenName>H</foaf:givenName>
                    </foaf:Person>
                </rdf:li>
            </rdf:Seq>
        </bib:authors>
        <dcterms:isReferencedBy rdf:resource="#item_14108"/>
        <link:link rdf:resource="#item_14109"/>
        <dc:subject>Mitochondrial DNA</dc:subject>
        <dc:subject>Phylogenetics</dc:subject>
        <dc:subject>Phylogeny</dc:subject>
        <dc:subject>Haplotypes</dc:subject>
        <dc:subject>Animals</dc:subject>
        <dc:subject>Chromosomes</dc:subject>
        <dc:subject>Deoxyribonucleic acid</dc:subject>
        <dc:subject>DNA</dc:subject>
        <dc:subject>Genetic variability</dc:subject>
        <dc:subject>Horses</dc:subject>
        <dc:subject>Males</dc:subject>
        <dc:subject>Y chromosomes</dc:subject>
        <dc:subject>Genetic aspects</dc:subject>
        <dc:subject>Breeding</dc:subject>
        <dc:subject>Genetic testing</dc:subject>
        <dc:subject>Mitochondria</dc:subject>
        <dc:subject>Mutation</dc:subject>
        <dc:subject>Genetic analysis</dc:subject>
        <dc:subject>Population genetics</dc:subject>
        <dc:subject>Genetic resources</dc:subject>
        <dc:subject>Females</dc:subject>
        <dc:subject>Genetic drift</dc:subject>
        <dc:subject>horse phylogeny</dc:subject>
        <dc:subject>native horse breed</dc:subject>
        <dc:subject>uniparental markers</dc:subject>
        <dc:title>A Genetic Window on Sardinian Native Horse Breeds through Uniparental Molecular Systems</dc:title>
        <dcterms:abstract>Simple Summary The horse is a mammalian species showing a high variation among maternal lineages but a limited variability in the paternal inheritance. The female phylogenetic history is commonly investigated by analyzing the maternally transmitted mitochondrial DNA (mtDNA), while the male perspective is provided by the paternally inherited portion of the Y chromosome (NRY). Here we explored the variation of both non-recombining genetic systems in three horse breeds present in Sardinia: Giara, Sarcidano, and Sardinian Anglo-Arab. The analysis of 34 stallions revealed three differentially distributed NRY types: (i) the first and most ancestral one is typical of Sarcidano; (ii) the second is well represented in Giara and seems to derive from Neapolitan/Oriental stallions; (iii) the third confirms the Thoroughbred influence in the Sardinian Anglo-Arab breed. By extending the analysis to 178 mtDNAs, we observed a common maternal origin for Giara and Sarcidano. Contrarily, the outlier behavior of the Sardinian Anglo-Arab is due to its higher mitochondrial variability, testifying for multiple maternal lineages in its current population. Our preliminary findings highlight the importance of a parallel molecular screening of NRYs and mtDNAs to reconstruct both paternal and maternal phylogenetic histories and to fully evaluate the extent of autochthonous genetic resources in the island. Sardinia, an island located to the west of Italy in the Mediterranean Sea, boasts three native horse breeds: Giara, Sarcidano, and Sardinian Anglo-Arab. Here, we have investigated for the first time three loci of the non-recombining region of the Y chromosome (NRY) in 34 stallions from these breeds and performed a phylogenetic analysis of the maternal relationships among 178 previously published mitochondrial control regions. We found that the current NRY diversity of Sardinian horse breeds is linked to three haplotypes (HT), all identified within Sarcidano. Each breed showed a typical HT: HT1 (ancestral) was the most represented in Sarcidano, HT2 (Neapolitan/Oriental wave) in Giara, and HT3 (Thoroughbred wave) in Sardinian Anglo-Arab. The specificity of each haplotype suggests the influence of independent breeding strategies and the effect of genetic drift in each Sardinian population. The female counterpart, extended to 178 horses, showed a low genetic variability and a common maternal origin for Giara and Sarcidano. The higher variability of the Sardinian Anglo-Arab indicates multiple mare lineages in its current population. Further genetic analyses will be crucial to understand the paternal history of male horses, preserve the endangered mares' and stallions' lineages, and improve the enhancement of autochthonous genetic resources on this island.</dcterms:abstract>
        <dc:date>2020 SEP</dc:date>
        <dc:coverage>WOS:000580351600001</dc:coverage>
    </bib:Article>
    <bib:Memo rdf:about="#item_14108">
        <rdf:value>&lt;p&gt;Export Date: 01 December 2024; Cited By: 8&lt;/p&gt;</rdf:value>
    </bib:Memo>
    <z:Attachment rdf:about="#item_14109">
        <z:itemType>attachment</z:itemType>
        <dc:title>PubMed entry</dc:title>
        <dc:identifier>
            <dcterms:URI>
               <rdf:value>http://www.ncbi.nlm.nih.gov/pubmed/32882901</rdf:value>
            </dcterms:URI>
        </dc:identifier>
        <dcterms:dateSubmitted>2024-12-01 21:36:59</dcterms:dateSubmitted>
        <z:linkMode>3</z:linkMode>
        <link:type>text/html</link:type>
    </z:Attachment>
    <bib:Article rdf:about="https://hinarima.summon.serialssolutions.com/2.0.0/link/0/eLvHCXMwjV1LS8NAEF5UEBTxURXri_Eg6CGabLLbjbfSKl4q9XXQS9jsQ5GSVNMc_PfuJI1SvXjLZUOYmZ1H5ptvCAnpme_98gmxz7WyUqeGBUJ2LOcqYqnEQVAWW1uBLHth74kObtnwBy8729CPgig4V2-ycEGLegF3lfo8jdGs7-6G3-63w2t6T-zrh7GIarT7n7OzcejHDc-FYhpcrtb--x3rZHWaPkK31vcGmTNZiyx3Xz6mFBqmRRaf8-pX-SYp719dcg0zMyAXMHB32Pm8TKPpQf-mC31vlOdjaFDVoBusBshMQ706C3ILuGvbFAbGefYJrpQ2uoATuHwvywKUTOVo5B5Ot8jj1eVD79qbrlnwlKt9Jp5mWHNwV5EKVElHu5RLcV8o5dIT4zPszGoZ2JgH0nCepqGKOpQLIbm2SFe3TVYkwvGzSTW2p3cI4FgU01RrlkaRTqkQ1oiISmpjX4U0aJPjRvrJuKbVSFw5gpJNGskmTrJtctSoJnF2j80MmZm8LJLAefEQyfTY7j_ftUeWaLXLAgFi-2Rh8lGaA6SFziSeOqzM6Av7WcbF">
        <z:itemType>journalArticle</z:itemType>
        <dcterms:isPartOf rdf:resource="urn:issn:0008-3984"/>
        <bib:authors>
            <rdf:Seq>
                <rdf:li>
                    <foaf:Person>
                        <foaf:surname>Yang</foaf:surname>
                        <foaf:givenName>Sheng-lin</foaf:givenName>
                    </foaf:Person>
                </rdf:li>
                <rdf:li>
                    <foaf:Person>
                        <foaf:surname>Li</foaf:surname>
                        <foaf:givenName>Ai-Ping</foaf:givenName>
                    </foaf:Person>
                </rdf:li>
                <rdf:li>
                    <foaf:Person>
                        <foaf:surname>Xu</foaf:surname>
                        <foaf:givenName>Long-xing</foaf:givenName>
                    </foaf:Person>
                </rdf:li>
                <rdf:li>
                    <foaf:Person>
                        <foaf:surname>Yang</foaf:surname>
                        <foaf:givenName>Haibing</foaf:givenName>
                    </foaf:Person>
                </rdf:li>
            </rdf:Seq>
        </bib:authors>
        <dcterms:isReferencedBy rdf:resource="#item_15323"/>
        <dcterms:isReferencedBy rdf:resource="#item_14122"/>
        <dcterms:isReferencedBy rdf:resource="#item_15324"/>
        <dcterms:isReferencedBy rdf:resource="#item_14123"/>
        <dcterms:isReferencedBy rdf:resource="#item_15325"/>
        <dc:subject>Mitochondrial DNA</dc:subject>
        <dc:subject>mitochondrial DNA</dc:subject>
        <dc:subject>Genetic diversity</dc:subject>
        <dc:subject>genetic diversity</dc:subject>
        <dc:subject>Equus caballus</dc:subject>
        <dc:subject>Origin</dc:subject>
        <dc:subject>Pony</dc:subject>
        <dc:subject>ADN mitochondrial</dc:subject>
        <dc:subject>BREEDING AND GENETICS</dc:subject>
        <dc:subject>diversité génétique</dc:subject>
        <dc:subject>origin</dc:subject>
        <dc:subject>origine</dc:subject>
        <dc:subject>Poney</dc:subject>
        <dc:title>Short Communication: Mitochondrial DNA D-loop sequence diversity and origin of Chinese pony breeds ( Equus caballus )</dc:title>
        <dcterms:abstract>Yang, S.-l., Li, A.-P., Xu, L.-x. and Yang, H. 2013. Short Communication: Mitochondrial DNA D-loop sequence diversity and origin of Chinese pony breeds ( Equus caballus ). Can. J. Anim. Sci. 93: 313–319. Previous studies based on mitochondrial DNA (mtDNA) data have shown that Chinese horses have high genetic diversity. However, little is known about the genetic diversity of mtDNA D-loop sequences and maternal origin of five Chinese pony breeds. In the present study, genetic diversity of 343-bp D-loop sequences for136 individuals representing five Chinese pony breeds was analyzed. To address the question of the single and multiple maternal origin of Chinese pony populations, 13 partial mtDNA D-loop reference sequences from GenBank representing eight ancient and modern horse breeds (Connemara, Garrano, Sorraia, Pottok, Losino, Cheju, Tuva and a Swedish horse) were added to conduct the phylogenetic analyses. A total of 59 haplotypes and 50 polymorphic loci were detected, the haplotype diversity (h) ranged from 0.894 to 0.947 and nucleotide diversity (π) ranged from 0.0184 to 0.0229, suggesting relatively abundant genetic diversity in the Debao, Yunnan and the Guizhou breeds. The phylogenetic tree and median-joining network show multiple maternal origins of the five Chinese pony breeds.;Previous studies based on mitochondrial DNA (mtDNA) data have shown that Chinese horses have high genetic diversity. However, little is known about the genetic diversity of mtDNA D-loop sequences and maternal origin of five Chinese pony breeds. In the present study, genetic diversity of 343-bp D-loop sequences for 136 individuals representing five Chinese pony breeds was analyzed. To address the question of the single and multiple maternal origin of Chinese pony populations, 13 partial mtDNA D-loop reference sequences from GenBank representing eight ancient and modern horse breeds (Connemara, Garrano, Sorraia, Pottok, Losino, Cheju, Tuva and a Swedish horse) were added to conduct the phylogenetic analyses. A total of 59 haplotypes and 50 polymorphic loci were detected, the haplotype diversity (h) ranged from 0.894 to 0.947 and nucleotide diversity ([pi]) ranged from 0.0184 to 0.0229, suggesting relatively abundant genetic diversity in the Debao, Yunnan and the Guizhou breeds. The phylogenetic tree and median-joining network show multiple maternal origins of the five Chinese pony breeds.Original Abstract: Les etudes precedentes basees sur l'ADN mitochondrial ont montre que les chevaux chinois possedent une grande diversite genetique. Cependant, il y a peu de connaissances au sujet de la diversite genetique de la sequence de la boucle D de l'ADN mitochondrial et au sujet de l'origine maternelle de cinq races de poney chinois. Dans cette etude, la diversite genetique des sequences de 343 paires de bases de la boucle D de 136 individus representant cinq races de poney chinois a ete analysee. Pour traiter de la question de l'origine maternelle unique ou multiple des populations de poney chinois, treize sequences partielles de boucle D d'ADN mitochondrial de reference provenant de GenBank et representant huit races anciennes et modernes de chevaux (Connemara, Garrano, Sorraia, Pottok, Losino, Cheju, Tuva et un cheval suedois) ont ete ajoutees pour mener l'analyse phylogenetique. Un total de 59 haplotypes et 50 loci polymorphiques ont ete detectes. La diversite haplotypique (h) a varie de 0,894 a 0,947 et la diversite nucleotidique ([pi]) a varie de 0,0184 a 0,0229, ce qui suggere une diversite genetique relativement grande des races Debao, Yunnan et Guizhou. L'arbre phylogenetique et le reseau de jonction des medianes ont mis en evidence des origines maternelles multiples des cinq races de poney chinois.;</dcterms:abstract>
        <dc:date>2013</dc:date>
        <z:language>English</z:language>
        <dc:identifier>
            <dcterms:URI>
                <rdf:value>https://hinarima.summon.serialssolutions.com/2.0.0/link/0/eLvHCXMwjV1LS8NAEF5UEBTxURXri_Eg6CGabLLbjbfSKl4q9XXQS9jsQ5GSVNMc_PfuJI1SvXjLZUOYmZ1H5ptvCAnpme_98gmxz7WyUqeGBUJ2LOcqYqnEQVAWW1uBLHth74kObtnwBy8729CPgig4V2-ycEGLegF3lfo8jdGs7-6G3-63w2t6T-zrh7GIarT7n7OzcejHDc-FYhpcrtb--x3rZHWaPkK31vcGmTNZiyx3Xz6mFBqmRRaf8-pX-SYp719dcg0zMyAXMHB32Pm8TKPpQf-mC31vlOdjaFDVoBusBshMQ706C3ILuGvbFAbGefYJrpQ2uoATuHwvywKUTOVo5B5Ot8jj1eVD79qbrlnwlKt9Jp5mWHNwV5EKVElHu5RLcV8o5dIT4zPszGoZ2JgH0nCepqGKOpQLIbm2SFe3TVYkwvGzSTW2p3cI4FgU01RrlkaRTqkQ1oiISmpjX4U0aJPjRvrJuKbVSFw5gpJNGskmTrJtctSoJnF2j80MmZm8LJLAefEQyfTY7j_ftUeWaLXLAgFi-2Rh8lGaA6SFziSeOqzM6Av7WcbF</rdf:value>
            </dcterms:URI>
        </dc:identifier>
        <bib:pages>313-319</bib:pages>
    </bib:Article>
    <bib:Journal rdf:about="urn:issn:0008-3984">
        <prism:volume>93</prism:volume>
        <dc:title>Canadian journal of animal science</dc:title>
        <dc:identifier>DOI 10.4141/cjas2012-160</dc:identifier>
        <prism:number>3</prism:number>
        <dc:identifier>ISSN 0008-3984</dc:identifier>
    </bib:Journal>
    <bib:Memo rdf:about="#item_15323">
        <rdf:value>&lt;p&gt;Export Date: 03 December 2024; Cited By: 2&lt;/p&gt;</rdf:value>
    </bib:Memo>
    <bib:Memo rdf:about="#item_14122">
        <rdf:value>&lt;p&gt;Export Date: 06 December 2024; Cited By: 2&lt;/p&gt;</rdf:value>
    </bib:Memo>
    <bib:Memo rdf:about="#item_15324">
        <rdf:value>&lt;p&gt;Export Date: 06 December 2024; Cited By: 2&lt;/p&gt;</rdf:value>
    </bib:Memo>
    <bib:Memo rdf:about="#item_14123">
        <rdf:value>&lt;p&gt;Export Date: 22 July 2023; Cited By: 2&lt;/p&gt;</rdf:value>
    </bib:Memo>
    <bib:Memo rdf:about="#item_15325">
        <rdf:value>&lt;p&gt;Export Date: 22 July 2023; Cited By: 2&lt;/p&gt;</rdf:value>
    </bib:Memo>
    <bib:Article rdf:about="https://hinarima.summon.serialssolutions.com/2.0.0/link/0/eLvHCXMwrZ1NS8QwEIbD4kkQ0VXxm_yB7jaTpNkedXHxsqCggqeSZBr8bPewLvjvnTRVFi9evJVA0zIzaealM08YkzDKs1_fBE0vDCZ3qE0Aj8ZJkAVpIKW8rEudwExy-gjzW32zdvJXLBFLtOBkx7EK1kurSCpbp7AoJhbzEinoJo62cp_ayqFY01YvKQ0mHVQktA9lPHr8ugqREyrKUdQ46ofYPxCm31tmO2y7Twr5RXr6LhvUzZANH2KlStcuy-f9H_A95tbAGG3D28ApAmIjIk8k2A-Sz3E0wqjpGvlTG6s0uPvk70tsLMfsrW0X_LuEmtueSsKfG05305reZ_ezq7vpddafk5AhCLnMAIIF50lICDS5RoMq-GBqsDXlc6BQaCdzXwowQWoFhsxGdhM-yJoMZ-UB27Kxnr5Zdn13eMi4UlYEyiUmRe6iBCvRByTpoy0o66w4YpfRYNUiMTGqSKnuBshZVe-s6i9nHf_HJCdsM_ox9Qeesg0ydn0Wac_kH5r2vIuELxBjwAM">
        <z:itemType>journalArticle</z:itemType>
        <dcterms:isPartOf>
            <bib:Journal>
                <prism:volume>25</prism:volume>
                <dc:title>Veteriner fakultesi dergisi</dc:title>
                <dc:identifier>DOI 10.9775/kvfd.2019.21844</dc:identifier>
                <prism:number>6</prism:number>
            </bib:Journal>
        </dcterms:isPartOf>
        <bib:authors>
            <rdf:Seq>
                <rdf:li>
                    <foaf:Person>
                        <foaf:surname>KOSEMAN</foaf:surname>
                        <foaf:givenName>Abdurrahman</foaf:givenName>
                    </foaf:Person>
                </rdf:li>
                <rdf:li>
                    <foaf:Person>
                        <foaf:surname>OZSENSOY</foaf:surname>
                        <foaf:givenName>Yusuf</foaf:givenName>
                    </foaf:Person>
                </rdf:li>
                <rdf:li>
                    <foaf:Person>
                        <foaf:surname>ERDOGAN</foaf:surname>
                        <foaf:givenName>Metin</foaf:givenName>
                    </foaf:Person>
                </rdf:li>
                <rdf:li>
                    <foaf:Person>
                        <foaf:surname>YARALI</foaf:surname>
                        <foaf:givenName>Cevdet</foaf:givenName>
                    </foaf:Person>
                </rdf:li>
                <rdf:li>
                    <foaf:Person>
                        <foaf:surname>TOPRAK</foaf:surname>
                        <foaf:givenName>Burhan</foaf:givenName>
                    </foaf:Person>
                </rdf:li>
                <rdf:li>
                    <foaf:Person>
                        <foaf:surname>ZENGIN</foaf:surname>
                        <foaf:givenName>Kemal</foaf:givenName>
                    </foaf:Person>
                </rdf:li>
                <rdf:li>
                    <foaf:Person>
                        <foaf:surname>SEKER</foaf:surname>
                        <foaf:givenName>İbrahim</foaf:givenName>
                    </foaf:Person>
                </rdf:li>
            </rdf:Seq>
        </bib:authors>
        <dcterms:isReferencedBy rdf:resource="#item_14128"/>
        <dcterms:isReferencedBy rdf:resource="#item_15400"/>
        <dcterms:isReferencedBy rdf:resource="#item_15401"/>
        <dc:subject>D-loop region</dc:subject>
        <dc:subject>Mitochondrial DNA</dc:subject>
        <dc:subject>mitochondrial DNA</dc:subject>
        <dc:subject>coloured horse</dc:subject>
        <dc:subject>d-loop region</dc:subject>
        <dc:subject>haplogroup</dc:subject>
        <dc:subject>mitochondrial dna</dc:subject>
        <dc:subject>horse</dc:subject>
        <dc:subject>genetic variability</dc:subject>
        <dc:subject>female</dc:subject>
        <dc:subject>male</dc:subject>
        <dc:subject>DNA sequence</dc:subject>
        <dc:subject>nonhuman</dc:subject>
        <dc:subject>gene structure</dc:subject>
        <dc:subject>polymerase chain reaction</dc:subject>
        <dc:subject>animal experiment</dc:subject>
        <dc:subject>sequence analysis</dc:subject>
        <dc:subject>DNA polymorphism</dc:subject>
        <dc:subject>Haplogroup</dc:subject>
        <dc:subject>genotype</dc:subject>
        <dc:subject>phylogenetic tree</dc:subject>
        <dc:subject>Article</dc:subject>
        <dc:subject>Turkey (republic)</dc:subject>
        <dc:subject>mitochondrial haplogroup</dc:subject>
        <dc:subject>capillary electrophoresis</dc:subject>
        <dc:subject>Coloured horse</dc:subject>
        <dc:subject>d loop</dc:subject>
        <dc:subject>skin color</dc:subject>
        <dc:title>Investigation of genetic structures of coloured horses by mtdna d-loop sequence analysis in turkey</dc:title>
        <dcterms:abstract>The aim of this study was to determine the genetic structure of Coloured horses in Turkey by analysis of the D-loop sequence of mitochondrial DNA (mtDNA). A total of 28 Coloured horses were examined. DNA was extracted from blood samples using DNA isolation kit; 519 bp long mtDNA D-loop region was amplified by PCR and sequenced by capillary electrophoresis system. Population parameters and phylogenetic trees were drawn by using MEGA4 software package. It was also compared with the DNA sequences of horse populations from different countries. In this study, 42 different polymorphism regions and 10 different haplogroups were detected. Additionaly, Tajima D value was found to be -0.31 and population expansion was determined. It was determined that the base differences among the horses ranged between 0.000 and 0.032. It was detected that the horses formed different clusters from each other and they were intertwined with the populations of different countries. Moreover, it was also observed that some horses formed their own populations at different points from the other countries&quot; horses. As a result, it was observed that the genetic structures of horses which used in population were different from each other and they originated from different mothers. According to the results obtained, it is considered that Coloured horses can be a native horse breed of Turkey.</dcterms:abstract>
        <dc:date>2019</dc:date>
        <z:language>English</z:language>
        <dc:identifier>
            <dcterms:URI>
                <rdf:value>https://hinarima.summon.serialssolutions.com/2.0.0/link/0/eLvHCXMwrZ1NS8QwEIbD4kkQ0VXxm_yB7jaTpNkedXHxsqCggqeSZBr8bPewLvjvnTRVFi9evJVA0zIzaealM08YkzDKs1_fBE0vDCZ3qE0Aj8ZJkAVpIKW8rEudwExy-gjzW32zdvJXLBFLtOBkx7EK1kurSCpbp7AoJhbzEinoJo62cp_ayqFY01YvKQ0mHVQktA9lPHr8ugqREyrKUdQ46ofYPxCm31tmO2y7Twr5RXr6LhvUzZANH2KlStcuy-f9H_A95tbAGG3D28ApAmIjIk8k2A-Sz3E0wqjpGvlTG6s0uPvk70tsLMfsrW0X_LuEmtueSsKfG05305reZ_ezq7vpddafk5AhCLnMAIIF50lICDS5RoMq-GBqsDXlc6BQaCdzXwowQWoFhsxGdhM-yJoMZ-UB27Kxnr5Zdn13eMi4UlYEyiUmRe6iBCvRByTpoy0o66w4YpfRYNUiMTGqSKnuBshZVe-s6i9nHf_HJCdsM_ox9Qeesg0ydn0Wac_kH5r2vIuELxBjwAM</rdf:value>
            </dcterms:URI>
        </dc:identifier>
        <dc:description>Publisher: Kafkas University, Faculty of Veterinary Medicine</dc:description>
        <bib:pages>769-778</bib:pages>
    </bib:Article>
    <bib:Memo rdf:about="#item_14128">
        <rdf:value>&lt;p&gt;Export Date: 06 December 2024; Cited By: 0&lt;/p&gt;</rdf:value>
    </bib:Memo>
    <bib:Memo rdf:about="#item_15400">
        <rdf:value>&lt;p&gt;Export Date: 22 July 2023; Cited By: 0&lt;/p&gt;</rdf:value>
    </bib:Memo>
    <bib:Memo rdf:about="#item_15401">
        <rdf:value>&lt;p&gt;International Congress on Agriculture and Animal Sciences (ICAGAS), Antalya, TURKEY, NOV 07-09, 2018&lt;/p&gt;</rdf:value>
    </bib:Memo>
    <bib:Article rdf:about="https://hinarima.summon.serialssolutions.com/2.0.0/link/0/eLvHCXMwrV1Lb9QwELYQEhISQuUdXjIIidPSxI88jkuhKhKLoIVDuVh-lgXVqZJNpf57ZuK0ysKBC8otHkXOjD3zjT3-TAhnb_LFHz5BQodZlRsnq8CsqwxnvIQcSAjLfSMTMRPfO2arL_Lz7OYvLBFLbMFJj7vWu8pb1rg8lEIG0QQpg_FSMM_Lsg7JGZez3Opn2q3jENrS-TwOaf6ujusCuU9qvCV8FpFG4v6_3fMsPm3XToLfrqdgtL9Dbk8oki5Td--Qaz7eJTe-t-Ma-T1yvIJ5Cn4tOhxe9N2nJT0aunN_QQ_9OSDDngLsox-1_UXbQJfWDp22F3Qd6Up3_vRUx5YetF3vKZYZIg6nKU3t75Nv---_7h0spjsUFlZUcrMoROVlbXXuHXdNrZlztWGgO9HkLoTceAQdtWmEADuEorCscMYW3uXWS6P5A3JLY6193Ixn8twjQoXQRQCcUZe5wfSscTY4SIukZkIbXWTk1aVC1VnizFCQa6De1UzvGXmLyr4SQaLr8QXYW032Vv-yd0ZeoqkUUllErJU50UPfqw9Hh2oJYAsJB3OekdeTUGjBaFZPRw_a6JH9akvyxaXJFcwz3DzR0bdDrwD5wAPotM7IwzQErnqOpIZ1KaCl2hocW7-23RLXP0Yu7wo3flnz-H_o4gm5yXA1YCzHfEqub7rBP0Pe66jxs8_HOfEbAqMYFA">
        <z:itemType>journalArticle</z:itemType>
        <dcterms:isPartOf>
            <bib:Journal>
                <prism:volume>10</prism:volume>
                <dc:title>Animals (Basel)</dc:title>
                <dc:identifier>DOI 10.3390/ani10050839</dc:identifier>
                <prism:number>5</prism:number>
                <dc:identifier>ISSN 2076-2615</dc:identifier>
            </bib:Journal>
        </dcterms:isPartOf>
        <bib:authors>
            <rdf:Seq>
                <rdf:li>
                    <foaf:Person>
                        <foaf:surname>Giontella</foaf:surname>
                        <foaf:givenName>Andrea</foaf:givenName>
                    </foaf:Person>
                </rdf:li>
                <rdf:li>
                    <foaf:Person>
                        <foaf:surname>Cardinali</foaf:surname>
                        <foaf:givenName>Irene</foaf:givenName>
                    </foaf:Person>
                </rdf:li>
                <rdf:li>
                    <foaf:Person>
                        <foaf:surname>Lancioni</foaf:surname>
                        <foaf:givenName>Hovirag</foaf:givenName>
                    </foaf:Person>
                </rdf:li>
                <rdf:li>
                    <foaf:Person>
                        <foaf:surname>Giovannini</foaf:surname>
                        <foaf:givenName>Samira</foaf:givenName>
                    </foaf:Person>
                </rdf:li>
                <rdf:li>
                    <foaf:Person>
                        <foaf:surname>Pieramati</foaf:surname>
                        <foaf:givenName>Camillo</foaf:givenName>
                    </foaf:Person>
                </rdf:li>
                <rdf:li>
                    <foaf:Person>
                        <foaf:surname>Silvestrelli</foaf:surname>
                        <foaf:givenName>Maurizio</foaf:givenName>
                    </foaf:Person>
                </rdf:li>
                <rdf:li>
                    <foaf:Person>
                        <foaf:surname>Sarti</foaf:surname>
                        <foaf:givenName>Francesca Maria</foaf:givenName>
                    </foaf:Person>
                </rdf:li>
            </rdf:Seq>
        </bib:authors>
        <dcterms:isReferencedBy rdf:resource="#item_14130"/>
        <dcterms:isReferencedBy rdf:resource="#item_15418"/>
        <link:link rdf:resource="#item_14131"/>
        <dc:subject>Mitochondrial DNA</dc:subject>
        <dc:subject>mitochondrial DNA</dc:subject>
        <dc:subject>haplotype</dc:subject>
        <dc:subject>Horses</dc:subject>
        <dc:subject>Biological diversity</dc:subject>
        <dc:subject>Biological research</dc:subject>
        <dc:subject>Biology, Experimental</dc:subject>
        <dc:subject>Genetic aspects</dc:subject>
        <dc:subject>Maremmano horse breed</dc:subject>
        <dc:subject>maternal lines</dc:subject>
        <dc:subject>mitochondrial DNA control region</dc:subject>
        <dc:subject>n/a</dc:subject>
        <dc:subject>Pedigree analysis</dc:subject>
        <dc:subject>Studbook mistakes</dc:subject>
        <dc:subject>Surveys</dc:subject>
        <dc:subject>horse</dc:subject>
        <dc:subject>phylogeny</dc:subject>
        <dc:subject>genetic variability</dc:subject>
        <dc:subject>female</dc:subject>
        <dc:subject>male</dc:subject>
        <dc:subject>DNA sequence</dc:subject>
        <dc:subject>nonhuman</dc:subject>
        <dc:subject>sequence alignment</dc:subject>
        <dc:subject>Mitochondrial DNA control region</dc:subject>
        <dc:subject>pedigree analysis</dc:subject>
        <dc:subject>Article</dc:subject>
        <dc:subject>genetic distance</dc:subject>
        <dc:subject>horse breed</dc:subject>
        <dc:subject>dam (animal)</dc:subject>
        <dc:subject>foal</dc:subject>
        <dc:subject>image reconstruction</dc:subject>
        <dc:subject>Maternal lines</dc:subject>
        <dc:subject>sire</dc:subject>
        <dc:title>Mitochondrial DNA Survey Reveals the Lack of Accuracy in Maremmano Horse Studbook Records</dc:title>
        <dcterms:abstract>The Maremmano horse is considered one of the most important Italian warmblood breeds which originated from an ancient population. In 1980, the National Association of Maremmano Breeders established the first Studbook that recorded 440 dams and four sire founders. In this study, we selected the most significant maternal lines in terms of offspring (for a total of 74 lineages and 92 Maremmano horses) and analyzed their mitochondrial DNA control regions. We found a high variability, reflecting the importance of this local breed as a genetic resource to be preserved. Through multiple sampling, we then verified the pedigree information for 12 dam lines by matching genealogical data with mitochondrial haplotypes. A complete concordance was demonstrated in nine lineages, while for the other we highlighted a different number of haplotypes for each line (three in Fiorella, two in Nizza I, and two in Pomposina), thus suggesting that the information recorded in the Studbook could be wrong and the samples do not descend from the same maternal founder. Our combined analysis provides the opportunity to confirm the ancestry of animals and could be employed to prevent errors in pedigree data also for other breeds and species.;Correspondence: andrea [.].;* Correspondence: andrea [.];Simple Summary: Breed management and conservation are based on documents (pedigree) that record the relationships among animals although they are not always complete and error-free. Thanks to the DNA analysis, it is possible to check the correct genealogy and breed history. Our study focuses on the Italian Maremmano horse breed, whose Studbook was established in 1980. Starting from a selection of 74 maternal lines, we analyzed the mitochondrial DNA (which is transmitted to offspring only by mother) of 92 samples and verified the pedigree data of 12 dam lines by matching genealogical and mitochondrial information. We found some mistakes in three maternal lines, as the samples belonging to the same lineage showed different mitochondrial DNAs, thus suggesting that the information recorded in the Studbook is wrong and the samples do not descend from the same dam founder. With this research, we confirm the utility of combining genealogical and historical information with molecular techniques in order to prevent errors in pedigree data and the loss of the genetic diversity of local breeds. The Maremmano horse is considered one of the most important Italian warmblood breeds which originated from an ancient population. In 1980, the National Association of Maremmano Breeders established the first Studbook that recorded 440 dams and four sire founders. In this study, we selected the most significant maternal lines in terms of offspring (for a total of 74 lineages and 92 Maremmano horses) and analyzed their mitochondrial DNA control regions. We found a high variability, reflecting the importance of this local breed as a genetic resource to be preserved. Through multiple sampling, we then verified the pedigree information for 12 dam lines by matching genealogical data with mitochondrial haplotypes. A complete concordance was demonstrated in nine lineages, while for the other we highlighted a different number of haplotypes for each line (three in Fiorella, two in Nizza I, and two in Pomposina), thus suggesting that the information recorded in the Studbook could be wrong and the samples do not descend from the same maternal founder. Our combined analysis provides the opportunity to confirm the ancestry of animals and could be employed to prevent errors in pedigree data also for other breeds and species. Keywords: pedigree analysis; Maremmano horse breed; mitochondrial DNA control region; maternal lines; Studbook mistakes;</dcterms:abstract>
        <dc:date>2020</dc:date>
        <z:language>English</z:language>
        <dc:identifier>
            <dcterms:URI>
                <rdf:value>https://hinarima.summon.serialssolutions.com/2.0.0/link/0/eLvHCXMwrV1Lb9QwELYQEhISQuUdXjIIidPSxI88jkuhKhKLoIVDuVh-lgXVqZJNpf57ZuK0ysKBC8otHkXOjD3zjT3-TAhnb_LFHz5BQodZlRsnq8CsqwxnvIQcSAjLfSMTMRPfO2arL_Lz7OYvLBFLbMFJj7vWu8pb1rg8lEIG0QQpg_FSMM_Lsg7JGZez3Opn2q3jENrS-TwOaf6ujusCuU9qvCV8FpFG4v6_3fMsPm3XToLfrqdgtL9Dbk8oki5Td--Qaz7eJTe-t-Ma-T1yvIJ5Cn4tOhxe9N2nJT0aunN_QQ_9OSDDngLsox-1_UXbQJfWDp22F3Qd6Up3_vRUx5YetF3vKZYZIg6nKU3t75Nv---_7h0spjsUFlZUcrMoROVlbXXuHXdNrZlztWGgO9HkLoTceAQdtWmEADuEorCscMYW3uXWS6P5A3JLY6193Ixn8twjQoXQRQCcUZe5wfSscTY4SIukZkIbXWTk1aVC1VnizFCQa6De1UzvGXmLyr4SQaLr8QXYW032Vv-yd0ZeoqkUUllErJU50UPfqw9Hh2oJYAsJB3OekdeTUGjBaFZPRw_a6JH9akvyxaXJFcwz3DzR0bdDrwD5wAPotM7IwzQErnqOpIZ1KaCl2hocW7-23RLXP0Yu7wo3flnz-H_o4gm5yXA1YCzHfEqub7rBP0Pe66jxs8_HOfEbAqMYFA</rdf:value>
            </dcterms:URI>
        </dc:identifier>
        <dc:description>Place: Switzerland
Publisher: MDPI AG</dc:description>
        <bib:pages>839</bib:pages>
    </bib:Article>
    <bib:Memo rdf:about="#item_14130">
        <rdf:value>&lt;p&gt;Export Date: 06 December 2024; Cited By: 14&lt;/p&gt;</rdf:value>
    </bib:Memo>
    <bib:Memo rdf:about="#item_15418">
        <rdf:value>&lt;p&gt;Export Date: 22 July 2023; Cited By: 12&lt;/p&gt;</rdf:value>
    </bib:Memo>
    <z:Attachment rdf:about="#item_14131">
        <z:itemType>attachment</z:itemType>
        <dc:title>PubMed entry</dc:title>
        <dc:identifier>
            <dcterms:URI>
               <rdf:value>http://www.ncbi.nlm.nih.gov/pubmed/32408648</rdf:value>
            </dcterms:URI>
        </dc:identifier>
        <dcterms:dateSubmitted>2024-12-06 13:55:34</dcterms:dateSubmitted>
        <z:linkMode>3</z:linkMode>
        <link:type>text/html</link:type>
    </z:Attachment>
    <bib:Article rdf:about="https://www.scopus.com/inward/record.uri?eid=2-s2.0-85052877095&amp;doi=10.7717%2fpeerj.4889&amp;partnerID=40&amp;md5=4e3edd10b94a709a2ce990c2730cdc81">
        <z:itemType>journalArticle</z:itemType>
        <dcterms:isPartOf>
            <bib:Journal>
                <prism:volume>2018</prism:volume>
                <dc:title>PeerJ</dc:title>
                <dc:identifier>DOI 10.7717/peerj.4889</dc:identifier>
                <prism:number>9</prism:number>
            </bib:Journal>
        </dcterms:isPartOf>
        <bib:authors>
            <rdf:Seq>
                <rdf:li>
                    <foaf:Person>
                        <foaf:surname>Cozzi</foaf:surname>
                        <foaf:givenName>M.C.</foaf:givenName>
                    </foaf:Person>
                </rdf:li>
                <rdf:li>
                    <foaf:Person>
                        <foaf:surname>Strillacci</foaf:surname>
                        <foaf:givenName>M.G.</foaf:givenName>
                    </foaf:Person>
                </rdf:li>
                <rdf:li>
                    <foaf:Person>
                        <foaf:surname>Valiati</foaf:surname>
                        <foaf:givenName>P.</foaf:givenName>
                    </foaf:Person>
                </rdf:li>
                <rdf:li>
                    <foaf:Person>
                        <foaf:surname>Rogliano</foaf:surname>
                        <foaf:givenName>E.</foaf:givenName>
                    </foaf:Person>
                </rdf:li>
                <rdf:li>
                    <foaf:Person>
                        <foaf:surname>Bagnato</foaf:surname>
                        <foaf:givenName>A.</foaf:givenName>
                    </foaf:Person>
                </rdf:li>
                <rdf:li>
                    <foaf:Person>
                        <foaf:surname>Longeri</foaf:surname>
                        <foaf:givenName>M.</foaf:givenName>
                    </foaf:Person>
                </rdf:li>
            </rdf:Seq>
        </bib:authors>
        <dcterms:isReferencedBy rdf:resource="#item_14140"/>
        <dcterms:isReferencedBy rdf:resource="#item_14141"/>
        <dcterms:isReferencedBy rdf:resource="#item_15394"/>
        <link:link rdf:resource="#item_14142"/>
        <dc:subject>Mitochondrial DNA</dc:subject>
        <dc:subject>Phylogenetics</dc:subject>
        <dc:subject>Horse</dc:subject>
        <dc:subject>mitochondrial DNA</dc:subject>
        <dc:subject>Genetics</dc:subject>
        <dc:subject>haplotype</dc:subject>
        <dc:subject>Haplotypes</dc:subject>
        <dc:subject>Deoxyribonucleic acid</dc:subject>
        <dc:subject>DNA</dc:subject>
        <dc:subject>Domestication</dc:subject>
        <dc:subject>Genetic diversity</dc:subject>
        <dc:subject>Genetic markers</dc:subject>
        <dc:subject>Genetic variability</dc:subject>
        <dc:subject>Horses</dc:subject>
        <dc:subject>Population</dc:subject>
        <dc:subject>haplogroup</dc:subject>
        <dc:subject>Genetic testing</dc:subject>
        <dc:subject>Nucleotide sequence</dc:subject>
        <dc:subject>Statistical analysis</dc:subject>
        <dc:subject>Biodiversity</dc:subject>
        <dc:subject>Genomics</dc:subject>
        <dc:subject>Mitochondria</dc:subject>
        <dc:subject>horse</dc:subject>
        <dc:subject>genetic variability</dc:subject>
        <dc:subject>Software</dc:subject>
        <dc:subject>Veterinary Medicine</dc:subject>
        <dc:subject>Zoology</dc:subject>
        <dc:subject>Microsatellites</dc:subject>
        <dc:subject>female</dc:subject>
        <dc:subject>genetic polymorphism</dc:subject>
        <dc:subject>male</dc:subject>
        <dc:subject>DNA sequence</dc:subject>
        <dc:subject>nonhuman</dc:subject>
        <dc:subject>controlled study</dc:subject>
        <dc:subject>breeding</dc:subject>
        <dc:subject>microsatellite marker</dc:subject>
        <dc:subject>genotype</dc:subject>
        <dc:subject>DNA extraction</dc:subject>
        <dc:subject>Article</dc:subject>
        <dc:subject>principal component analysis</dc:subject>
        <dc:subject>neighbor joining method</dc:subject>
        <dc:subject>Sequencing</dc:subject>
        <dc:subject>genotyping technique</dc:subject>
        <dc:subject>MtDNA D-loop</dc:subject>
        <dc:subject>Akhal-Teke</dc:subject>
        <dc:subject>gene linkage disequilibrium</dc:subject>
        <dc:subject>Median joining network</dc:subject>
        <dc:subject>Microsatellite markers</dc:subject>
        <dc:subject>Neighbor-joining tree</dc:subject>
        <dc:subject>PCA</dc:subject>
        <dc:subject>Inbreeding</dc:subject>
        <dc:subject>Historic buildings &amp; sites</dc:subject>
        <dc:subject>mtDNA D-loop</dc:subject>
        <dc:title>Genetic variability of Akhal-Teke horses bred in Italy</dc:title>
        <dcterms:abstract>Background. The Akhal-Teke horse (AKH) is native of the modern Turkmenistan area. It was introduced in Italy from 1991 to 2000 mainly as an endurance horse. This paper characterizes the genetic variability of the whole Italian AKH horse population and evaluates their inbreeding level by analyzing microsatellite markers and mitochondrial D-Loop sequences. Methods. Seventeen microsatellite marker loci were genotyped on 95 DNA samples from almost all the AKH horses bred in Italy in the last 20 years. Standard genetic variability measures (Ho, He, FIS) were compared against the same variables published on other eight AKH populations. In addition, 397 bp of mtDNA D-loop region were sequenced on a sub-group of 22 unrelated AKH out of the 95 sampled ones, and on 11 unrelated Arab horses. The haplotypes identified in the Italian population were aligned to sequences ofAKH(56), Arab (five), Caspian Pony (13), Przewalskii (two) and Barb (15) horses available in GenBank. The Median Joining Network (MJN), Principal Component Analysis (PCA) and Neighbor-joining (NJ) tree were calculated on the total 126 sequences. Results. Nucleic markers showed a high degree of polymorphism (Ho=0.642; He=0.649) and a low inbreeding level (FIS=0.016) in Italian horses, compared to other AKH populations (ranged from -0.103 AKH from Estonia to 0.114 AKH from Czech Republic). High variability was also recorded in the D-Loop region. 11 haplotypes were identified with haplotype diversity (hd), nucleotide diversity (π) and average number of nucleotide differences (k) of 0.938, 0.021 and 6.448, respectively. When all the 126 D-Loop sequences were compared, 51 haplotypes were found, and four were here found only in the Italian AKH horses. The 51 haplotypes were conformed to eight recognized mtDNA haplogroups (A, C, F, G, L, M, P and Q) and confirmed by MJN analysis, Italian horses being assigned to five haplogroups (A, C, G, L and M). Using a PCA approach to the same data, the total haplotypes were grouped into two clusters including A+C+M+P and G+F haplogroups, while L and Q haplogroups remained ungrouped. Finally, the NJ algorithm effectively discretizes only the L haplogroup. All the above data univocally indicate good genetic variability and accurate management of the Akhal-Teke population in Italy. © 2018 Cozzi et al.</dcterms:abstract>
        <dc:date>2018</dc:date>
        <z:archive>Scopus</z:archive>
        <dc:identifier>
            <dcterms:URI>
                <rdf:value>https://www.scopus.com/inward/record.uri?eid=2-s2.0-85052877095&amp;doi=10.7717%2fpeerj.4889&amp;partnerID=40&amp;md5=4e3edd10b94a709a2ce990c2730cdc81</rdf:value>
            </dcterms:URI>
        </dc:identifier>
    </bib:Article>
    <bib:Memo rdf:about="#item_14140">
        <rdf:value>&lt;p&gt;Export Date: 06 December 2024; Cited By: 8&lt;/p&gt;</rdf:value>
    </bib:Memo>
    <bib:Memo rdf:about="#item_14141">
        <rdf:value>&lt;p&gt;Export Date: 22 July 2023; Cited By: 5&lt;/p&gt;</rdf:value>
    </bib:Memo>
    <bib:Memo rdf:about="#item_15394">
        <rdf:value>&lt;p&gt;Export Date: 22 July 2023; Cited By: 5&lt;/p&gt;</rdf:value>
    </bib:Memo>
    <z:Attachment rdf:about="#item_14142">
        <z:itemType>attachment</z:itemType>
        <dc:title>PubMed entry</dc:title>
        <dc:identifier>
            <dcterms:URI>
               <rdf:value>http://www.ncbi.nlm.nih.gov/pubmed/30202639</rdf:value>
            </dcterms:URI>
        </dc:identifier>
        <dcterms:dateSubmitted>2024-12-06 13:55:35</dcterms:dateSubmitted>
        <z:linkMode>3</z:linkMode>
        <link:type>text/html</link:type>
    </z:Attachment>
    <bib:Article rdf:about="https://www.scopus.com/inward/record.uri?eid=2-s2.0-84963762322&amp;doi=10.1371%2fjournal.pone.0153004&amp;partnerID=40&amp;md5=1e884a7d831876e344108045c080147e">
        <z:itemType>journalArticle</z:itemType>
        <dcterms:isPartOf>
            <bib:Journal>
                <prism:volume>11</prism:volume>
                <dc:title>PLoS ONE</dc:title>
                <dc:identifier>DOI 10.1371/journal.pone.0153004</dc:identifier>
                <prism:number>4</prism:number>
            </bib:Journal>
        </dcterms:isPartOf>
        <bib:authors>
            <rdf:Seq>
                <rdf:li>
                    <foaf:Person>
                        <foaf:surname>Cardinali</foaf:surname>
                        <foaf:givenName>I.</foaf:givenName>
                    </foaf:Person>
                </rdf:li>
                <rdf:li>
                    <foaf:Person>
                        <foaf:surname>Lancioni</foaf:surname>
                        <foaf:givenName>H.</foaf:givenName>
                    </foaf:Person>
                </rdf:li>
                <rdf:li>
                    <foaf:Person>
                        <foaf:surname>Giontella</foaf:surname>
                        <foaf:givenName>A.</foaf:givenName>
                    </foaf:Person>
                </rdf:li>
                <rdf:li>
                    <foaf:Person>
                        <foaf:surname>Capodiferro</foaf:surname>
                        <foaf:givenName>M.R.</foaf:givenName>
                    </foaf:Person>
                </rdf:li>
                <rdf:li>
                    <foaf:Person>
                        <foaf:surname>Capomaccio</foaf:surname>
                        <foaf:givenName>S.</foaf:givenName>
                    </foaf:Person>
                </rdf:li>
                <rdf:li>
                    <foaf:Person>
                        <foaf:surname>Buttazzoni</foaf:surname>
                        <foaf:givenName>L.</foaf:givenName>
                    </foaf:Person>
                </rdf:li>
                <rdf:li>
                    <foaf:Person>
                        <foaf:surname>Biggio</foaf:surname>
                        <foaf:givenName>G.P.</foaf:givenName>
                    </foaf:Person>
                </rdf:li>
                <rdf:li>
                    <foaf:Person>
                        <foaf:surname>Cherchi</foaf:surname>
                        <foaf:givenName>R.</foaf:givenName>
                    </foaf:Person>
                </rdf:li>
                <rdf:li>
                    <foaf:Person>
                        <foaf:surname>Albertini</foaf:surname>
                        <foaf:givenName>E.</foaf:givenName>
                    </foaf:Person>
                </rdf:li>
                <rdf:li>
                    <foaf:Person>
                        <foaf:surname>Olivieri</foaf:surname>
                        <foaf:givenName>A.</foaf:givenName>
                    </foaf:Person>
                </rdf:li>
                <rdf:li>
                    <foaf:Person>
                        <foaf:surname>Cappelli</foaf:surname>
                        <foaf:givenName>K.</foaf:givenName>
                    </foaf:Person>
                </rdf:li>
                <rdf:li>
                    <foaf:Person>
                        <foaf:surname>Achilli</foaf:surname>
                        <foaf:givenName>A.</foaf:givenName>
                    </foaf:Person>
                </rdf:li>
                <rdf:li>
                    <foaf:Person>
                        <foaf:surname>Silvestrelli</foaf:surname>
                        <foaf:givenName>M.</foaf:givenName>
                    </foaf:Person>
                </rdf:li>
            </rdf:Seq>
        </bib:authors>
        <dcterms:isReferencedBy rdf:resource="#item_14147"/>
        <dcterms:isReferencedBy rdf:resource="#item_14148"/>
        <dcterms:isReferencedBy rdf:resource="#item_15338"/>
        <link:link rdf:resource="#item_14149"/>
        <dc:subject>Mitochondrial DNA</dc:subject>
        <dc:subject>Phylogeny</dc:subject>
        <dc:subject>mitochondrial DNA</dc:subject>
        <dc:subject>Haplotypes</dc:subject>
        <dc:subject>Animals</dc:subject>
        <dc:subject>Deoxyribonucleic acid</dc:subject>
        <dc:subject>DNA</dc:subject>
        <dc:subject>Domestication</dc:subject>
        <dc:subject>Female</dc:subject>
        <dc:subject>Genetic diversity</dc:subject>
        <dc:subject>Genetic variability</dc:subject>
        <dc:subject>Horses</dc:subject>
        <dc:subject>Horses - genetics</dc:subject>
        <dc:subject>Male</dc:subject>
        <dc:subject>Biological diversity</dc:subject>
        <dc:subject>Genetic aspects</dc:subject>
        <dc:subject>Biology and Life Sciences</dc:subject>
        <dc:subject>Breeding</dc:subject>
        <dc:subject>DNA, Mitochondrial - genetics</dc:subject>
        <dc:subject>Nucleotide sequence</dc:subject>
        <dc:subject>Physiological aspects</dc:subject>
        <dc:subject>Gene sequencing</dc:subject>
        <dc:subject>horse</dc:subject>
        <dc:subject>phylogeny</dc:subject>
        <dc:subject>genetic variability</dc:subject>
        <dc:subject>People and Places</dc:subject>
        <dc:subject>animal</dc:subject>
        <dc:subject>DNA, Mitochondrial</dc:subject>
        <dc:subject>female</dc:subject>
        <dc:subject>genetics</dc:subject>
        <dc:subject>male</dc:subject>
        <dc:subject>DNA sequence</dc:subject>
        <dc:subject>nonhuman</dc:subject>
        <dc:subject>sequence analysis</dc:subject>
        <dc:subject>controlled study</dc:subject>
        <dc:subject>mitochondrial gene</dc:subject>
        <dc:subject>breeding</dc:subject>
        <dc:subject>Italy</dc:subject>
        <dc:subject>Genes, Mitochondrial</dc:subject>
        <dc:subject>Article</dc:subject>
        <dc:subject>genetic similarity</dc:subject>
        <dc:subject>horse breed</dc:subject>
        <dc:subject>climate</dc:subject>
        <dc:subject>geographical variation (species)</dc:subject>
        <dc:subject>Lipizzan</dc:subject>
        <dc:subject>Genetic structure</dc:subject>
        <dc:subject>Bardigiano</dc:subject>
        <dc:subject>Climate</dc:subject>
        <dc:subject>Esperia</dc:subject>
        <dc:subject>Giara</dc:subject>
        <dc:subject>Maremmano</dc:subject>
        <dc:subject>Monterufolino</dc:subject>
        <dc:subject>Murgese</dc:subject>
        <dc:subject>Sarcidano</dc:subject>
        <dc:subject>Sardinian Anglo Arab</dc:subject>
        <dc:subject>Earth Sciences</dc:subject>
        <dc:subject>Ecology and Environmental Sciences</dc:subject>
        <dc:subject>Integrated software</dc:subject>
        <dc:subject>Multiculturalism &amp; pluralism</dc:subject>
        <dc:title>An overview of ten Italian horse breeds through mitochondrial DNA</dc:title>
        <dcterms:abstract>Background The climatic and cultural diversity of the Italian Peninsula triggered, over time, the development of a great variety of horse breeds, whose origin and history are still unclear. To clarify this issue, analyses on phenotypic traits and genealogical data were recently coupled with molecular screening. Methodology To provide a comprehensive overview of the horse genetic variability in Italy, we produced and phylogenetically analyzed 407 mitochondrial DNA (mtDNA) control-region sequences from ten of the most important Italian riding horse and pony breeds: Bardigiano, Esperia, Giara, Lipizzan, Maremmano, Monterufolino, Murgese, Sarcidano, Sardinian Anglo-Arab, and Tolfetano. A collection of 36 Arabian horses was also evaluated to assess the genetic consequences of their common use for the improvement of some local breeds. Conclusions In Italian horses, all previously described domestic mtDNA haplogroups were detected as well as a high haplotype diversity. These findings indicate that the ancestral local mares harbored an extensive genetic diversity. Moreover, the limited haplotype sharing (11%) with the Arabian horse reveals that its impact on the autochthonous mitochondrial gene pools during the final establishment of pure breeds was marginal, if any. The only significant signs of genetic structure and differentiation were detected in the geographically most isolated contexts (i.e. Monterufolino and Sardinian breeds). Such a geographic effect was also confirmed in a wider breed setting, where the Italian pool stands in an intermediate position together with most of the other Mediterranean stocks. However, some notable exceptions and peculiar genetic proximities lend genetic support to historical theories about the origin of specific Italian breeds. © 2016 Cardinali et al.This is an open access article distributed under the terms of the Creative Commons Attribution License, which permits unrestricted use, distribution, and reproduction in any medium, provided the original author and source are credited.</dcterms:abstract>
        <dc:date>2016</dc:date>
        <z:archive>Scopus</z:archive>
        <dc:identifier>
            <dcterms:URI>
                <rdf:value>https://www.scopus.com/inward/record.uri?eid=2-s2.0-84963762322&amp;doi=10.1371%2fjournal.pone.0153004&amp;partnerID=40&amp;md5=1e884a7d831876e344108045c080147e</rdf:value>
            </dcterms:URI>
        </dc:identifier>
    </bib:Article>
    <bib:Memo rdf:about="#item_14147">
        <rdf:value>&lt;p&gt;Export Date: 06 December 2024; Cited By: 35&lt;/p&gt;</rdf:value>
    </bib:Memo>
    <bib:Memo rdf:about="#item_14148">
        <rdf:value>&lt;p&gt;Export Date: 22 July 2023; Cited By: 27&lt;/p&gt;</rdf:value>
    </bib:Memo>
    <bib:Memo rdf:about="#item_15338">
        <rdf:value>&lt;p&gt;Export Date: 22 July 2023; Cited By: 27&lt;/p&gt;</rdf:value>
    </bib:Memo>
    <z:Attachment rdf:about="#item_14149">
        <z:itemType>attachment</z:itemType>
        <dc:title>PubMed entry</dc:title>
        <dc:identifier>
            <dcterms:URI>
               <rdf:value>http://www.ncbi.nlm.nih.gov/pubmed/27054850</rdf:value>
            </dcterms:URI>
        </dc:identifier>
        <dcterms:dateSubmitted>2024-12-06 13:55:23</dcterms:dateSubmitted>
        <z:linkMode>3</z:linkMode>
        <link:type>text/html</link:type>
    </z:Attachment>
    <bib:Article rdf:about="#item_14150">
        <z:itemType>journalArticle</z:itemType>
        <dcterms:isPartOf>
            <bib:Journal>
                <prism:volume>10</prism:volume>
                <dc:title>PLOS ONE</dc:title>
                <dc:identifier>DOI 10.1371/journal.pone.0139358</dc:identifier>
                <prism:number>10</prism:number>
                <dc:identifier>ISSN 1932-6203</dc:identifier>
            </bib:Journal>
        </dcterms:isPartOf>
        <bib:authors>
            <rdf:Seq>
                <rdf:li>
                    <foaf:Person>
                        <foaf:surname>Kuhl</foaf:surname>
                        <foaf:givenName>J.</foaf:givenName>
                    </foaf:Person>
                </rdf:li>
                <rdf:li>
                    <foaf:Person>
                        <foaf:surname>Stock</foaf:surname>
                        <foaf:givenName>K. F.</foaf:givenName>
                    </foaf:Person>
                </rdf:li>
                <rdf:li>
                    <foaf:Person>
                        <foaf:surname>Wulf</foaf:surname>
                        <foaf:givenName>M.</foaf:givenName>
                    </foaf:Person>
                </rdf:li>
                <rdf:li>
                    <foaf:Person>
                        <foaf:surname>Aurich</foaf:surname>
                        <foaf:givenName>C.</foaf:givenName>
                    </foaf:Person>
                </rdf:li>
            </rdf:Seq>
        </bib:authors>
        <dcterms:isReferencedBy rdf:resource="#item_14151"/>
        <dcterms:isReferencedBy rdf:resource="#item_22438"/>
        <dc:subject>Mitochondrial DNA</dc:subject>
        <dc:subject>Animals</dc:subject>
        <dc:subject>Deoxyribonucleic acid</dc:subject>
        <dc:subject>DNA</dc:subject>
        <dc:subject>Female</dc:subject>
        <dc:subject>Horses</dc:subject>
        <dc:subject>Horses - genetics</dc:subject>
        <dc:subject>Male</dc:subject>
        <dc:subject>Genetic aspects</dc:subject>
        <dc:subject>Breeding</dc:subject>
        <dc:subject>Genetic variation</dc:subject>
        <dc:subject>Pedigree</dc:subject>
        <dc:subject>Physiological aspects</dc:subject>
        <dc:subject>horse</dc:subject>
        <dc:subject>Breeding of animals</dc:subject>
        <dc:subject>animal</dc:subject>
        <dc:subject>female</dc:subject>
        <dc:subject>genetics</dc:subject>
        <dc:subject>male</dc:subject>
        <dc:subject>pedigree</dc:subject>
        <dc:subject>comparative study</dc:subject>
        <dc:subject>human</dc:subject>
        <dc:subject>pregnancy</dc:subject>
        <dc:subject>Pregnancy</dc:subject>
        <dc:subject>physiology</dc:subject>
        <dc:subject>major clinical study</dc:subject>
        <dc:subject>breeding</dc:subject>
        <dc:subject>progeny</dc:subject>
        <dc:subject>inheritance</dc:subject>
        <dc:subject>Germany</dc:subject>
        <dc:subject>mare</dc:subject>
        <dc:subject>Fertility</dc:subject>
        <dc:subject>maternal age</dc:subject>
        <dc:subject>analysis of variance</dc:subject>
        <dc:subject>birth rate</dc:subject>
        <dc:subject>Birth Rate</dc:subject>
        <dc:subject>fetus</dc:subject>
        <dc:subject>Inheritance Patterns</dc:subject>
        <dc:subject>Maternal Age</dc:subject>
        <dc:subject>Pregnancy, Animal</dc:subject>
        <dc:subject>Retrospective Studies</dc:subject>
        <dc:subject>retrospective study</dc:subject>
        <dc:subject>sex ratio</dc:subject>
        <dc:subject>Sex Ratio</dc:subject>
        <dc:subject>Embryos</dc:subject>
        <dc:subject>Environmental conditions</dc:subject>
        <dc:subject>Fetuses</dc:subject>
        <dc:subject>Gestation</dc:subject>
        <dc:subject>Horses - physiology</dc:subject>
        <dc:subject>Hypotheses</dc:subject>
        <dc:subject>Influence</dc:subject>
        <dc:subject>Inheritance Patterns - genetics</dc:subject>
        <dc:subject>Offspring</dc:subject>
        <dc:subject>Parameters</dc:subject>
        <dc:subject>Pregnancy, Animal - genetics</dc:subject>
        <dc:subject>Progeny</dc:subject>
        <dc:subject>Reproduction (biology)</dc:subject>
        <dc:subject>Sex</dc:subject>
        <dc:subject>Ultrasonic imaging</dc:subject>
        <dc:subject>Variance analysis</dc:subject>
        <dc:title>Maternal Lineage of Warmblood Mares Contributes to Variation of Gestation Length and Bias of Foal Sex Ratio</dc:title>
        <dcterms:abstract>Maternal lineage influences performance traits in horses. This is probably caused by differences in mitochondrial DNA (mtDNA) transferred to the offspring via the oocyte. In the present study, we investigated if reproductive traits with high variability-gestation length and fetal sex ratio-are influenced by maternal lineage. Data from 142 Warmblood mares from the Brandenburg State Stud at Neustadt (Dosse), Germany, were available for the study. Mares were grouped according to their maternal lineage. Influences on the reproduction parameters gestation length and sex ratio of offspring were analyzed by simple and multiple analyses of variance. A total of 786 cases were included. From the 142 mares, 119 were assigned to six maternal lineages with n &gt;= 10 mares per lineage, and 23 mares belonged to smaller maternal lineages. The mean number of live foals produced per mare was 4.6 +/- 3.6 (+/- SD). Live foal rate was 83.5%. Mean gestation length was 338.5 +/- 8.9 days (+/- SD) with a range of 313 to 370 days. Gestation length was affected by maternal lineage (p&lt;0.001). Gestation length was also significantly influenced by the individual mare, age of the mare, year of breeding, month of breeding and sex of the foal (p&lt;0.05). Of the 640 foals born alive at term, 48% were male and 52% female. Mare age group and maternal lineage significantly influenced the sex ratio of the foals (p&lt;0.05). It is concluded that maternal lineage influences reproductive parameters with high variation such as gestation length and foal sex ratio in horses. In young primiparous and aged mares, the percentage of female offspring is higher than the expected 1:1 ratio.</dcterms:abstract>
        <dc:date>2015-10-05</dc:date>
    </bib:Article>
    <bib:Memo rdf:about="#item_14151">
        <rdf:value>&lt;p&gt;Export Date: 06 December 2024; Cited By: 23&lt;/p&gt;</rdf:value>
    </bib:Memo>
    <bib:Memo rdf:about="#item_22438">
        <rdf:value>&lt;p&gt;Export Date: 22 July 2023; Cited By: 21&lt;/p&gt;</rdf:value>
    </bib:Memo>
    <bib:Article rdf:about="#item_14157">
        <z:itemType>journalArticle</z:itemType>
        <dcterms:isPartOf rdf:resource="urn:issn:1212-1819"/>
        <bib:authors>
            <rdf:Seq>
                <rdf:li>
                    <foaf:Person>
                        <foaf:surname>Czernekova</foaf:surname>
                        <foaf:givenName>V.</foaf:givenName>
                    </foaf:Person>
                </rdf:li>
                <rdf:li>
                    <foaf:Person>
                        <foaf:surname>Kott</foaf:surname>
                        <foaf:givenName>T.</foaf:givenName>
                    </foaf:Person>
                </rdf:li>
                <rdf:li>
                    <foaf:Person>
                        <foaf:surname>Majzlik</foaf:surname>
                        <foaf:givenName>I.</foaf:givenName>
                    </foaf:Person>
                </rdf:li>
            </rdf:Seq>
        </bib:authors>
        <dcterms:isReferencedBy rdf:resource="#item_15299"/>
        <dcterms:isReferencedBy rdf:resource="#item_14158"/>
        <dcterms:isReferencedBy rdf:resource="#item_15300"/>
        <dcterms:isReferencedBy rdf:resource="#item_15301"/>
        <dc:subject>Mitochondrial DNA</dc:subject>
        <dc:subject>Horse</dc:subject>
        <dc:subject>Phylogeny</dc:subject>
        <dc:subject>Genetic diversity</dc:subject>
        <dc:subject>mitochondrial dna</dc:subject>
        <dc:subject>genetic diversity</dc:subject>
        <dc:subject>horse</dc:subject>
        <dc:subject>phylogeny</dc:subject>
        <dc:subject>Equidae</dc:subject>
        <dc:title>Mitochondrial D-loop sequence variation among Hucul horse</dc:title>
        <dcterms:abstract>Genetic variation in the Czech Hucul horse population was analyzed using a sequence analysis of the D-loop region of mitochondrial DNA. One hundred and sixty-five Hucul horses were tested. Sequencing of the 700-base pairs fragment of the mitochondrial DNA D-loop region revealed 38 mutation sites representing 14 haplotypes, which were clustered into six haplogroups. The genetic information obtained from the mitochondrial DNA typing is of utmost importance for the future breed-conservation strategies.</dcterms:abstract>
        <dc:date>2013</dc:date>
        <bib:pages>437-442</bib:pages>
    </bib:Article>
    <bib:Journal rdf:about="urn:issn:1212-1819">
        <prism:volume>58</prism:volume>
        <dc:title>CZECH JOURNAL OF ANIMAL SCIENCE</dc:title>
        <dc:identifier>DOI 10.17221/6992-CJAS</dc:identifier>
        <prism:number>10</prism:number>
        <dc:identifier>ISSN 1212-1819</dc:identifier>
    </bib:Journal>
    <bib:Memo rdf:about="#item_15299">
        <rdf:value>&lt;p&gt;Export Date: 03 December 2024; Cited By: 7&lt;/p&gt;</rdf:value>
    </bib:Memo>
    <bib:Memo rdf:about="#item_14158">
        <rdf:value>&lt;p&gt;Export Date: 06 December 2024; Cited By: 7&lt;/p&gt;</rdf:value>
    </bib:Memo>
    <bib:Memo rdf:about="#item_15300">
        <rdf:value>&lt;p&gt;Export Date: 06 December 2024; Cited By: 7&lt;/p&gt;</rdf:value>
    </bib:Memo>
    <bib:Memo rdf:about="#item_15301">
        <rdf:value>&lt;p&gt;Export Date: 22 July 2023; Cited By: 6&lt;/p&gt;</rdf:value>
    </bib:Memo>
    <bib:Article rdf:about="#item_14166">
        <z:itemType>journalArticle</z:itemType>
        <dcterms:isPartOf rdf:resource="urn:issn:0737-0806"/>
        <bib:authors>
            <rdf:Seq>
                <rdf:li>
                    <foaf:Person>
                        <foaf:surname>Evrigh</foaf:surname>
                        <foaf:givenName>NH</foaf:givenName>
                    </foaf:Person>
                </rdf:li>
                <rdf:li>
                    <foaf:Person>
                        <foaf:surname>Omri</foaf:surname>
                        <foaf:givenName>M</foaf:givenName>
                    </foaf:Person>
                </rdf:li>
                <rdf:li>
                    <foaf:Person>
                        <foaf:surname>Boustan</foaf:surname>
                        <foaf:givenName>A</foaf:givenName>
                    </foaf:Person>
                </rdf:li>
                <rdf:li>
                    <foaf:Person>
                        <foaf:surname>Seyedsharifi</foaf:surname>
                        <foaf:givenName>R</foaf:givenName>
                    </foaf:Person>
                </rdf:li>
                <rdf:li>
                    <foaf:Person>
                        <foaf:surname>Vahedi</foaf:surname>
                        <foaf:givenName>V</foaf:givenName>
                    </foaf:Person>
                </rdf:li>
            </rdf:Seq>
        </bib:authors>
        <dcterms:isReferencedBy rdf:resource="#item_14167"/>
        <link:link rdf:resource="#item_14168"/>
        <dc:subject>Horse</dc:subject>
        <dc:subject>Haplogroup</dc:subject>
        <dc:subject>Mitochondrial genome</dc:subject>
        <dc:subject>Haplotype</dc:subject>
        <dc:subject>Phylogenetic</dc:subject>
        <dc:title>Genetic Diversity and Structure of Iranian Horses' Population Based on Mitochondrial Markers</dc:title>
        <dcterms:abstract>The source and history of horse domestication have been studied for decades in biology and archeology. The aim of this study was to evaluate the genetic structure and the genetic relationship between six breeds of native horses using mitochondrial D-loop region. Blood samples were collected from 96 horses. Total DNA was extracted, and 430 bp of D-Loop region (hyper variable) was amplified and sequenced using Sanger sequencing methods. The analysis of data led to identify 48 polymorphic sites that create 52 haplotypes. The plotted phylogenic tree for haplotypes of Iranian native horses is placed in the 11 haplogroups including A, B, C, E, G, I, L, M, N, P, and Q. Genetic and haplotype diversity values obtained were 0.0233 and 0.980, respectively. Nucleotide diversity (Pi) was observed between 0.0172 and 0.0242 in populations. In addition, the average number of nucleotide differences (k) ranged from 6.0 (Darehshori or Qashqai horse [DAH]) to 8.5 (Kord horse [KOH]) with an average value of 7.8. The highest and lowest genetic differentiates were observed between KOH and DAH (Fst = 0.193) and between North West native horse and horse riding club in North West (Fst = 0.003), respectively. Tajima D of 0.441 was obtained for all samples which was not significant (P &gt; .01). The results indicate high genetic variety and numerous maternal lines in native horses of Iran. (C) 2018 Elsevier Inc. All rights reserved.</dcterms:abstract>
        <dc:date>2018 MAY</dc:date>
        <dc:coverage>WOS:000430443600018</dc:coverage>
        <bib:pages>107-111</bib:pages>
    </bib:Article>
    <bib:Journal rdf:about="urn:issn:0737-0806">
        <prism:volume>64</prism:volume>
        <dc:title>JOURNAL OF EQUINE VETERINARY SCIENCE</dc:title>
        <dc:identifier>DOI 10.1016/j.jevs.2018.02.011</dc:identifier>
        <dc:identifier>ISSN 0737-0806</dc:identifier>
    </bib:Journal>
    <bib:Memo rdf:about="#item_14167">
        <rdf:value>&lt;p&gt;Export Date: 01 December 2024; Cited By: 3&lt;/p&gt;</rdf:value>
    </bib:Memo>
    <z:Attachment rdf:about="#item_14168">
        <z:itemType>attachment</z:itemType>
        <dc:title>PubMed entry</dc:title>
        <dc:identifier>
            <dcterms:URI>
               <rdf:value>http://www.ncbi.nlm.nih.gov/pubmed/30973145</rdf:value>
            </dcterms:URI>
        </dc:identifier>
        <dcterms:dateSubmitted>2024-12-01 21:36:50</dcterms:dateSubmitted>
        <z:linkMode>3</z:linkMode>
        <link:type>text/html</link:type>
    </z:Attachment>
    <bib:Article rdf:about="https://www.sciencedirect.com/science/article/pii/S1871141314004764">
        <z:itemType>journalArticle</z:itemType>
        <dcterms:isPartOf rdf:resource="urn:issn:1871-1413"/>
        <bib:authors>
            <rdf:Seq>
                <rdf:li>
                    <foaf:Person>
                        <foaf:surname>Čačić</foaf:surname>
                        <foaf:givenName>Mato</foaf:givenName>
                    </foaf:Person>
                </rdf:li>
                <rdf:li>
                    <foaf:Person>
                        <foaf:surname>Cubric-Curik</foaf:surname>
                        <foaf:givenName>Vlatka</foaf:givenName>
                    </foaf:Person>
                </rdf:li>
                <rdf:li>
                    <foaf:Person>
                        <foaf:surname>Ristov</foaf:surname>
                        <foaf:givenName>Strahil</foaf:givenName>
                    </foaf:Person>
                </rdf:li>
                <rdf:li>
                    <foaf:Person>
                        <foaf:surname>Curik</foaf:surname>
                        <foaf:givenName>Ino</foaf:givenName>
                    </foaf:Person>
                </rdf:li>
            </rdf:Seq>
        </bib:authors>
        <dcterms:isReferencedBy rdf:resource="#item_22448"/>
        <dcterms:isReferencedBy rdf:resource="#item_14173"/>
        <dcterms:isReferencedBy rdf:resource="#item_22449"/>
        <dcterms:isReferencedBy rdf:resource="#item_22450"/>
        <dc:subject>Mitochondrial DNA</dc:subject>
        <dc:subject>Equidae</dc:subject>
        <dc:subject>Maternal lineage</dc:subject>
        <dc:subject>Lipizzan horse</dc:subject>
        <dc:subject>Complex pedigree</dc:subject>
        <dc:subject>Pedigree errors</dc:subject>
        <dc:title>Computational approach to utilisation of mitochondrial DNA in the verification of complex pedigree errors</dc:title>
        <dcterms:abstract>Mitochondrial DNA information can be used to verify pedigree concordance of both close and remote relatives along maternal lines. Different haplotypes in the same maternal line point out to an error in the pedigree. This has been used in several studies as the indication of the accuracy of the pedigree data. In all of these studies the collation of the haplotype data has been performed manually. With large pedigrees this is a tedious work prone to mistakes. We present the computational approach to this task based on the algorithm that systematically traces non-concordance among all sequenced individuals through maternal pedigree. Based on the number of found errors, we have introduced several numerical descriptors of pedigree quality. We demonstrate the functionality of our program with the analysis of a small example taken from a long and complex Lipizzan horse pedigree.</dcterms:abstract>
        <dc:date>2014</dc:date>
        <dc:identifier>
            <dcterms:URI>
                <rdf:value>https://www.sciencedirect.com/science/article/pii/S1871141314004764</rdf:value>
            </dcterms:URI>
        </dc:identifier>
        <bib:pages>42-47</bib:pages>
    </bib:Article>
    <bib:Journal rdf:about="urn:issn:1871-1413">
        <prism:volume>169</prism:volume>
        <dc:title>Livestock Science</dc:title>
        <dc:identifier>DOI https://doi.org/10.1016/j.livsci.2014.09.009</dc:identifier>
        <dc:identifier>ISSN 1871-1413</dc:identifier>
    </bib:Journal>
    <bib:Memo rdf:about="#item_22448">
        <rdf:value>&lt;p&gt;Export Date: 03 December 2024; Cited By: 5&lt;/p&gt;</rdf:value>
    </bib:Memo>
    <bib:Memo rdf:about="#item_14173">
        <rdf:value>&lt;p&gt;Export Date: 06 December 2024; Cited By: 5&lt;/p&gt;</rdf:value>
    </bib:Memo>
    <bib:Memo rdf:about="#item_22449">
        <rdf:value>&lt;p&gt;Export Date: 06 December 2024; Cited By: 5&lt;/p&gt;</rdf:value>
    </bib:Memo>
    <bib:Memo rdf:about="#item_22450">
        <rdf:value>&lt;p&gt;Export Date: 22 July 2023; Cited By: 4&lt;/p&gt;</rdf:value>
    </bib:Memo>
    <bib:Article rdf:about="#item_14198">
        <z:itemType>journalArticle</z:itemType>
        <dcterms:isPartOf rdf:resource="urn:issn:1022-7954"/>
        <bib:authors>
            <rdf:Seq>
                <rdf:li>
                    <foaf:Person>
                        <foaf:surname>Voronkova</foaf:surname>
                        <foaf:givenName>VN</foaf:givenName>
                    </foaf:Person>
                </rdf:li>
                <rdf:li>
                    <foaf:Person>
                        <foaf:surname>Nikolaeva</foaf:surname>
                        <foaf:givenName>EA</foaf:givenName>
                    </foaf:Person>
                </rdf:li>
                <rdf:li>
                    <foaf:Person>
                        <foaf:surname>Piskunov</foaf:surname>
                        <foaf:givenName>AK</foaf:givenName>
                    </foaf:Person>
                </rdf:li>
                <rdf:li>
                    <foaf:Person>
                        <foaf:surname>Babayan</foaf:surname>
                        <foaf:givenName>OV</foaf:givenName>
                    </foaf:Person>
                </rdf:li>
                <rdf:li>
                    <foaf:Person>
                        <foaf:surname>Takasu</foaf:surname>
                        <foaf:givenName>M</foaf:givenName>
                    </foaf:Person>
                </rdf:li>
                <rdf:li>
                    <foaf:Person>
                        <foaf:surname>Tozaki</foaf:surname>
                        <foaf:givenName>T</foaf:givenName>
                    </foaf:Person>
                </rdf:li>
                <rdf:li>
                    <foaf:Person>
                        <foaf:surname>Svishcheva</foaf:surname>
                        <foaf:givenName>GR</foaf:givenName>
                    </foaf:Person>
                </rdf:li>
                <rdf:li>
                    <foaf:Person>
                        <foaf:surname>Stolpovsky</foaf:surname>
                        <foaf:givenName>YA</foaf:givenName>
                    </foaf:Person>
                </rdf:li>
            </rdf:Seq>
        </bib:authors>
        <dcterms:isReferencedBy rdf:resource="#item_14199"/>
        <dcterms:isReferencedBy rdf:resource="#item_14200"/>
        <dcterms:isReferencedBy rdf:resource="#item_14201"/>
        <dcterms:isReferencedBy rdf:resource="#item_15340"/>
        <dc:subject>mtDNA</dc:subject>
        <dc:subject>D-loop</dc:subject>
        <dc:subject>haplotype</dc:subject>
        <dc:subject>genetic diversity</dc:subject>
        <dc:subject>phylogeny</dc:subject>
        <dc:subject>genetic variability</dc:subject>
        <dc:subject>Equus caballus</dc:subject>
        <dc:subject>gene frequency</dc:subject>
        <dc:subject>nucleotide sequence</dc:subject>
        <dc:subject>nonhuman</dc:subject>
        <dc:subject>polymerase chain reaction</dc:subject>
        <dc:subject>microsatellite marker</dc:subject>
        <dc:subject>DNA extraction</dc:subject>
        <dc:subject>phylogenetic tree</dc:subject>
        <dc:subject>phylogenetic relationships</dc:subject>
        <dc:subject>horses</dc:subject>
        <dc:subject>population structure</dc:subject>
        <dc:subject>Article</dc:subject>
        <dc:subject>genetic distance</dc:subject>
        <dc:subject>heterozygosity</dc:subject>
        <dc:subject>Przewalski's horse</dc:subject>
        <dc:subject>horse breed</dc:subject>
        <dc:subject>autochthonous transmission</dc:subject>
        <dc:subject>biodiversity conservation</dc:subject>
        <dc:subject>DNA marker</dc:subject>
        <dc:subject>genetic monitoring</dc:subject>
        <dc:subject>microsatellite analysis</dc:subject>
        <dc:subject>native breed</dc:subject>
        <dc:title>Assessment of Genetic Diversity and Structure of Russian and Mongolian Autochthonous Horse Breeds Using Nuclear and Mitochondrial DNA Markers</dc:title>
        <dcterms:abstract>In the present study, on the basis of the analysis of 17 microsatellite loci, 866 horses from nine breeds, including Altai, Tuvan, Kushum, Pechora, Mezen, Transbaikal, Buryat, Russian Riding, and Mongolian breeds, were examined. The studied breeds were characterized by the high level of observed heterozygosity (from 0.699 to 0.798), which did not cause concern. A total of 183 alleles were identified, including 15 private ones. In Mongolian horses of the Tes breed, rare allele D of the AHT4 locus and a previously undescribed allele were identified. Phylogenetic relationships, structure, and interaction of the gene pools of Mongolian and Russian horses were demonstrated. The polymorphism analysis of the mtDNA control region (D-loop) in 142 horses provided identification of 16 haplotypes, of which four, found in the Mongolian, Buryat, Transbaikal, and Tuvan breeds, were previously found only in ancient horse samples from Europe and Asia. Haplotypes X2 and D3 turned out to be the most common among the studied breeds. The hypothesis that the majority of mtDNA haplotypes were not associated with the particular breed or geographic region was confirmed. Horse populations were different only in the haplotype sets and frequencies. High polymorphism of horse mtDNA is thought to be associated with multiple domestication events, as well as active horse movements across the world and their breeding history.</dcterms:abstract>
        <dc:date>2022 AUG</dc:date>
        <dc:coverage>WOS:000840394300004</dc:coverage>
        <bib:pages>927-943</bib:pages>
    </bib:Article>
    <bib:Journal rdf:about="urn:issn:1022-7954">
        <prism:volume>58</prism:volume>
        <dc:title>RUSSIAN JOURNAL OF GENETICS</dc:title>
        <dc:identifier>DOI 10.1134/S1022795422080105</dc:identifier>
        <prism:number>8</prism:number>
        <dc:identifier>ISSN 1022-7954</dc:identifier>
    </bib:Journal>
    <bib:Memo rdf:about="#item_14199">
        <rdf:value>&lt;p&gt;Export Date: 01 December 2024; Cited By: 3&lt;/p&gt;</rdf:value>
    </bib:Memo>
    <bib:Memo rdf:about="#item_14200">
        <rdf:value>&lt;p&gt;Export Date: 06 December 2024; Cited By: 3&lt;/p&gt;</rdf:value>
    </bib:Memo>
    <bib:Memo rdf:about="#item_14201">
        <rdf:value>&lt;p&gt;Export Date: 22 July 2023; Cited By: 1&lt;/p&gt;</rdf:value>
    </bib:Memo>
    <bib:Memo rdf:about="#item_15340">
        <rdf:value>&lt;p&gt;Export Date: 22 July 2023; Cited By: 1&lt;/p&gt;</rdf:value>
    </bib:Memo>
    <bib:Article rdf:about="#item_14202">
        <z:itemType>journalArticle</z:itemType>
        <dcterms:isPartOf rdf:resource="urn:issn:1642-3402"/>
        <bib:authors>
            <rdf:Seq>
                <rdf:li>
                    <foaf:Person>
                        <foaf:surname>Glazewska</foaf:surname>
                        <foaf:givenName>I</foaf:givenName>
                    </foaf:Person>
                </rdf:li>
                <rdf:li>
                    <foaf:Person>
                        <foaf:surname>Gralak</foaf:surname>
                        <foaf:givenName>B</foaf:givenName>
                    </foaf:Person>
                </rdf:li>
                <rdf:li>
                    <foaf:Person>
                        <foaf:surname>Naczk</foaf:surname>
                        <foaf:givenName>AM</foaf:givenName>
                    </foaf:Person>
                </rdf:li>
            </rdf:Seq>
        </bib:authors>
        <dcterms:isReferencedBy rdf:resource="#item_14203"/>
        <dcterms:isReferencedBy rdf:resource="#item_14204"/>
        <dcterms:isReferencedBy rdf:resource="#item_15354"/>
        <dc:subject>mtDNA</dc:subject>
        <dc:subject>mitochondrial DNA</dc:subject>
        <dc:subject>Arabian horse</dc:subject>
        <dc:subject>genetic diversity</dc:subject>
        <dc:subject>genetic variability</dc:subject>
        <dc:subject>allele</dc:subject>
        <dc:subject>male</dc:subject>
        <dc:subject>nonhuman</dc:subject>
        <dc:subject>controlled study</dc:subject>
        <dc:subject>genetic difference</dc:subject>
        <dc:subject>pedigree analysis</dc:subject>
        <dc:subject>microsatellite marker</dc:subject>
        <dc:subject>Article</dc:subject>
        <dc:subject>microsatellite</dc:subject>
        <dc:subject>inbreeding</dc:subject>
        <dc:subject>heterozygosity</dc:subject>
        <dc:subject>evaluation study</dc:subject>
        <dc:subject>principal coordinate analysis</dc:subject>
        <dc:subject>stud</dc:subject>
        <dc:title>Differences and changes: an evaluation of the genetic diversity of Arabian mares from Polish state studs born between 1996 and 2013</dc:title>
        <dcterms:abstract>The goal of our study was to estimate genetic diversity of Arabian horses from Polish state studs which could have changed due to the extensive use of foreign sires in Polish breeding after 1989. The analysis focused on 1,388 Arabian mares born from 1996 to 2013 in the Bialka, Janow Podlaski and Michalow studs. Basic parameters of pedigree, mitochondrial DNA and microsatellite analyses were considered in the study. In the pedigree analysis, changes in the gene pool over the years were noted through the considerable increase of contribution of new founders' genes and the considerable decrease of inbreeding level. The microsatellite analysis confirmed progressive changes in the gene pool but, contrary to expectations, only three new microsatellite alleles were detected, and a decreased level of heterozygosity was observed. In turn, mtDNA analysis showed a stable genetic situation in the studs throughout the period analysed. The results of the analyses present a diverse picture of the population, which is clearly divided into the three subpopulations of Bialka, Janow Podlaski and Michalow, although the pictures presented differed depending on the analytical methods used. Genetic differences among the studs should be considered a positive feature of the Polish population. In order to preserve the present level of population genetic diversity, changes in breeding policy are needed that aim to stop the loss of genes of the historical ancestors of Polish Arabian horses.</dcterms:abstract>
        <dc:date>2022 OCT 1</dc:date>
        <dc:coverage>WOS:000796084300001</dc:coverage>
        <bib:pages>1225-1233</bib:pages>
    </bib:Article>
    <bib:Journal rdf:about="urn:issn:1642-3402">
        <prism:volume>22</prism:volume>
        <dc:title>ANNALS OF ANIMAL SCIENCE</dc:title>
        <dc:identifier>DOI 10.2478/aoas-2022-0033</dc:identifier>
        <prism:number>4</prism:number>
        <dc:identifier>ISSN 1642-3402</dc:identifier>
    </bib:Journal>
    <bib:Memo rdf:about="#item_14203">
        <rdf:value>&lt;p&gt;Export Date: 01 December 2024; Cited By: 1&lt;/p&gt;</rdf:value>
    </bib:Memo>
    <bib:Memo rdf:about="#item_14204">
        <rdf:value>&lt;p&gt;Export Date: 06 December 2024; Cited By: 1&lt;/p&gt;</rdf:value>
    </bib:Memo>
    <bib:Memo rdf:about="#item_15354">
        <rdf:value>&lt;p&gt;Export Date: 22 July 2023; Cited By: 1&lt;/p&gt;</rdf:value>
    </bib:Memo>
    <bib:Article rdf:about="#item_14209">
        <z:itemType>journalArticle</z:itemType>
        <dcterms:isPartOf>
            <bib:Journal>
                <prism:volume>10</prism:volume>
                <dc:title>ANIMALS</dc:title>
                <dc:identifier>DOI 10.3390/ani10061018</dc:identifier>
                <prism:number>6</prism:number>
                <dc:identifier>ISSN 2076-2615</dc:identifier>
            </bib:Journal>
        </dcterms:isPartOf>
        <bib:authors>
            <rdf:Seq>
                <rdf:li>
                    <foaf:Person>
                        <foaf:surname>Giontella</foaf:surname>
                        <foaf:givenName>A</foaf:givenName>
                    </foaf:Person>
                </rdf:li>
                <rdf:li>
                    <foaf:Person>
                        <foaf:surname>Sarti</foaf:surname>
                        <foaf:givenName>FM</foaf:givenName>
                    </foaf:Person>
                </rdf:li>
                <rdf:li>
                    <foaf:Person>
                        <foaf:surname>Cardinali</foaf:surname>
                        <foaf:givenName>I</foaf:givenName>
                    </foaf:Person>
                </rdf:li>
                <rdf:li>
                    <foaf:Person>
                        <foaf:surname>Giovannini</foaf:surname>
                        <foaf:givenName>S</foaf:givenName>
                    </foaf:Person>
                </rdf:li>
                <rdf:li>
                    <foaf:Person>
                        <foaf:surname>Cherchi</foaf:surname>
                        <foaf:givenName>R</foaf:givenName>
                    </foaf:Person>
                </rdf:li>
                <rdf:li>
                    <foaf:Person>
                        <foaf:surname>Lancioni</foaf:surname>
                        <foaf:givenName>H</foaf:givenName>
                    </foaf:Person>
                </rdf:li>
                <rdf:li>
                    <foaf:Person>
                        <foaf:surname>Silvestrelli</foaf:surname>
                        <foaf:givenName>M</foaf:givenName>
                    </foaf:Person>
                </rdf:li>
                <rdf:li>
                    <foaf:Person>
                        <foaf:surname>Pieramati</foaf:surname>
                        <foaf:givenName>C</foaf:givenName>
                    </foaf:Person>
                </rdf:li>
            </rdf:Seq>
        </bib:authors>
        <dcterms:isReferencedBy rdf:resource="#item_14210"/>
        <dcterms:isReferencedBy rdf:resource="#item_15392"/>
        <link:link rdf:resource="#item_14211"/>
        <dc:subject>Mitochondrial DNA</dc:subject>
        <dc:subject>mitochondrial DNA</dc:subject>
        <dc:subject>haplotype</dc:subject>
        <dc:subject>Genetic variability</dc:subject>
        <dc:subject>Arabian horse</dc:subject>
        <dc:subject>phylogeny</dc:subject>
        <dc:subject>genetic variability</dc:subject>
        <dc:subject>female</dc:subject>
        <dc:subject>male</dc:subject>
        <dc:subject>nonhuman</dc:subject>
        <dc:subject>polymerase chain reaction</dc:subject>
        <dc:subject>animal experiment</dc:subject>
        <dc:subject>pedigree analysis</dc:subject>
        <dc:subject>population structure</dc:subject>
        <dc:subject>Article</dc:subject>
        <dc:subject>cross breeding</dc:subject>
        <dc:subject>inbreeding</dc:subject>
        <dc:subject>genetic conservation</dc:subject>
        <dc:subject>gene pool</dc:subject>
        <dc:subject>Population structure</dc:subject>
        <dc:subject>Sardinian Anglo-Arab horse</dc:subject>
        <dc:title>Genetic Variability and Population Structure in the Sardinian Anglo-Arab Horse</dc:title>
        <dcterms:abstract>Simple Summary It is known that animal populations might be affected by bottleneck phenomena, which reduce genetic variability, increase inbreeding and consequentially reduce evolutionary potential. Pedigree completeness, genetic variability and population structure were analyzed in the Sardinian Anglo-Arab horse (SAA) breed, and the analyzed results were compared with three other Italian horse populations: Maremmano, Murgese and Bardigiano (reported in bibliography). In addition, the maternal lineage was analyzed through mitochondrial DNA in order to preserve and improve the breed. The estimated parameters suggest that the SAA breed is well managed, especially when considering the female lineage because it still conserves a high number of founder mares. The role of breeding programs in the conservation of genetic diversity is essential. In fact, a breeding program might lead to fast genetic progress; however, it might also lead to a high level of inbreeding and consequently to a genetic drift. Analyzing both these parameters and the additional use of mitochondrial DNA might be an effective tool not only to verify the success of a breeding program, but also to be helpful for breeders on planning effective mating programs. The Sardinian Anglo Arab (SAA) is a famous horse breed in Italy, with a significant historical background in the island of Sardinia. The aim of the study is to perform an evaluation of genetic variability in SAA using pedigree and mitochondrial data. In the current population, pedigree completeness was observed to be close to 100%, while the inbreeding coefficient and the average relatedness were lower than 3%. The ratio of effective founders/numbers of ancestors was 3.68 for the whole pedigree. The effective population size (N-e) computed by an individual increase in inbreeding (N-e_1) was 456.86, the N(e)on equivalent generations (N-e_2) was 184.75, and this value slightly increased to 209.31 when computed by log-regression on equivalent generations (N-e_3). These results suggest the presence of crossbreeding and bottleneck phenomena, and they were compared with other Italian horses (reported in bibliography) to present the SAA among the Italian horse breeds scenario. Furthermore, the noteworthy mitochondrial variability reflects the use of a considerable number of founder mares; the contribution of L lineage was very important, probably because of the re-colonization from the Iberian Peninsula after the Last Glacial Maximum.</dcterms:abstract>
        <dc:date>2020 JUN</dc:date>
        <dc:coverage>WOS:000554619600001</dc:coverage>
    </bib:Article>
    <bib:Memo rdf:about="#item_14210">
        <rdf:value>&lt;p&gt;Export Date: 01 December 2024; Cited By: 16&lt;/p&gt;</rdf:value>
    </bib:Memo>
    <bib:Memo rdf:about="#item_15392">
        <rdf:value>&lt;p&gt;Export Date: 22 July 2023; Cited By: 12&lt;/p&gt;</rdf:value>
    </bib:Memo>
    <z:Attachment rdf:about="#item_14211">
        <z:itemType>attachment</z:itemType>
        <dc:title>PubMed entry</dc:title>
        <dc:identifier>
            <dcterms:URI>
               <rdf:value>http://www.ncbi.nlm.nih.gov/pubmed/32545354</rdf:value>
            </dcterms:URI>
        </dc:identifier>
        <dcterms:dateSubmitted>2024-12-01 21:37:02</dcterms:dateSubmitted>
        <z:linkMode>3</z:linkMode>
        <link:type>text/html</link:type>
    </z:Attachment>
    <bib:Article rdf:about="#item_14215">
        <z:itemType>journalArticle</z:itemType>
        <dcterms:isPartOf>
            <bib:Journal>
                <prism:volume>10</prism:volume>
                <dc:title>GENES</dc:title>
                <dc:identifier>DOI 10.3390/genes10080629</dc:identifier>
                <prism:number>8</prism:number>
                <dc:identifier>ISSN 2073-4425</dc:identifier>
            </bib:Journal>
        </dcterms:isPartOf>
        <bib:authors>
            <rdf:Seq>
                <rdf:li>
                    <foaf:Person>
                        <foaf:surname>Castaneda</foaf:surname>
                        <foaf:givenName>C</foaf:givenName>
                    </foaf:Person>
                </rdf:li>
                <rdf:li>
                    <foaf:Person>
                        <foaf:surname>Juras</foaf:surname>
                        <foaf:givenName>R</foaf:givenName>
                    </foaf:Person>
                </rdf:li>
                <rdf:li>
                    <foaf:Person>
                        <foaf:surname>Khanshour</foaf:surname>
                        <foaf:givenName>A</foaf:givenName>
                    </foaf:Person>
                </rdf:li>
                <rdf:li>
                    <foaf:Person>
                        <foaf:surname>Randlaht</foaf:surname>
                        <foaf:givenName>I</foaf:givenName>
                    </foaf:Person>
                </rdf:li>
                <rdf:li>
                    <foaf:Person>
                        <foaf:surname>Wallner</foaf:surname>
                        <foaf:givenName>B</foaf:givenName>
                    </foaf:Person>
                </rdf:li>
                <rdf:li>
                    <foaf:Person>
                        <foaf:surname>Rigler</foaf:surname>
                        <foaf:givenName>D</foaf:givenName>
                    </foaf:Person>
                </rdf:li>
                <rdf:li>
                    <foaf:Person>
                        <foaf:surname>Lindgren</foaf:surname>
                        <foaf:givenName>G</foaf:givenName>
                    </foaf:Person>
                </rdf:li>
                <rdf:li>
                    <foaf:Person>
                        <foaf:surname>Raudsepp</foaf:surname>
                        <foaf:givenName>T</foaf:givenName>
                    </foaf:Person>
                </rdf:li>
                <rdf:li>
                    <foaf:Person>
                        <foaf:surname>Cothran</foaf:surname>
                        <foaf:givenName>EG</foaf:givenName>
                    </foaf:Person>
                </rdf:li>
            </rdf:Seq>
        </bib:authors>
        <dcterms:isReferencedBy rdf:resource="#item_14216"/>
        <dcterms:isReferencedBy rdf:resource="#item_15433"/>
        <link:link rdf:resource="#item_14217"/>
        <dc:subject>Y chromosome</dc:subject>
        <dc:subject>Phylogeny</dc:subject>
        <dc:subject>mitochondrial DNA</dc:subject>
        <dc:subject>haplotype</dc:subject>
        <dc:subject>Animals</dc:subject>
        <dc:subject>Genetic diversity</dc:subject>
        <dc:subject>Genotype</dc:subject>
        <dc:subject>Horses</dc:subject>
        <dc:subject>
            <z:AutomaticTag>
               <rdf:value>genetic diversity</rdf:value>
            </z:AutomaticTag>
        </dc:subject>
        <dc:subject>horse</dc:subject>
        <dc:subject>phylogeny</dc:subject>
        <dc:subject>genetic variability</dc:subject>
        <dc:subject>Alleles</dc:subject>
        <dc:subject>allele</dc:subject>
        <dc:subject>animal</dc:subject>
        <dc:subject>genetics</dc:subject>
        <dc:subject>male</dc:subject>
        <dc:subject>nonhuman</dc:subject>
        <dc:subject>animal experiment</dc:subject>
        <dc:subject>gene mutation</dc:subject>
        <dc:subject>Evolution, Molecular</dc:subject>
        <dc:subject>molecular evolution</dc:subject>
        <dc:subject>controlled study</dc:subject>
        <dc:subject>classification</dc:subject>
        <dc:subject>gene</dc:subject>
        <dc:subject>mitochondrion</dc:subject>
        <dc:subject>single nucleotide polymorphism</dc:subject>
        <dc:subject>transcription factor</dc:subject>
        <dc:subject>genotype</dc:subject>
        <dc:subject>
           <z:AutomaticTag><rdf:value>ancestry</rdf:value></z:AutomaticTag>
        </dc:subject>
        <dc:subject>selective breeding</dc:subject>
        <dc:subject>Autosomal STRs</dc:subject>
        <dc:subject>Polymorphism, Single Nucleotide</dc:subject>
        <dc:subject>Article</dc:subject>
        <dc:subject>Ancestry</dc:subject>
        <dc:subject>DMRT3</dc:subject>
        <dc:subject>DMRT3 gene</dc:subject>
        <dc:subject>draft horse</dc:subject>
        <dc:subject>Estonian native horse</dc:subject>
        <dc:subject>Gait</dc:subject>
        <dc:subject>Minisatellite Repeats</dc:subject>
        <dc:subject>MSY haplotypes</dc:subject>
        <dc:subject>MtDNA D-loop</dc:subject>
        <dc:subject>population genetic structure</dc:subject>
        <dc:subject>short tandem repeat</dc:subject>
        <dc:subject>Transcription Factors</dc:subject>
        <dc:subject>variable number of tandem repeat</dc:subject>
        <dc:subject>
           <z:AutomaticTag><rdf:value>mtDNA D-loop</rdf:value></z:AutomaticTag>
        </dc:subject>
        <dc:subject>
           <z:AutomaticTag><rdf:value>autosomal STRs</rdf:value></z:AutomaticTag>
        </dc:subject>
        <dc:subject>
            <z:AutomaticTag>
               <rdf:value>Estonian Native Horse</rdf:value>
            </z:AutomaticTag>
        </dc:subject>
        <dc:subject>
           <z:AutomaticTag><rdf:value>gait</rdf:value></z:AutomaticTag>
        </dc:subject>
        <dc:title>Population Genetic Analysis of the Estonian Native Horse Suggests Diverse and Distinct Genetics, Ancient Origin and Contribution from Unique Patrilines</dc:title>
        <dcterms:abstract>The Estonian Native Horse (ENH) is a medium-size pony found mainly in the western islands of Estonia and is well-adapted to the harsh northern climate and poor pastures. The ancestry of the ENH is debated, including alleged claims about direct descendance from the extinct Tarpan. Here we conducted a detailed analysis of the genetic makeup and relationships of the ENH based on the genotypes of 15 autosomal short tandem repeats (STRs), 18 Y chromosomal single nucleotide polymorphisms (SNPs), mitochondrial D-loop sequence and lateral gait allele in DMRT3. The study encompassed 2890 horses of 61 breeds, including 33 ENHs. We show that the expected and observed genetic diversities of the ENH are among the highest within 52 global breeds, and the highest among 8 related Northern European ponies. The genetically closest breeds to the ENH are the Finn Horse, and the geographically more distant primitive Hucul and Konik. ENH matrilines are diverse and relate to draught and Pontic-Caspian breeds. ENH patrilines relate to draught breeds, and to a unique haplogroup not described before. None of the 33 ENHs carried the &quot;gait&quot; mutation, but the mutation was found in 2 Huculs. The study demonstrates that the ENH is a genetically distinct and diverse breed of ancient origin with no notable pressure of selective breeding.</dcterms:abstract>
        <dc:date>2019 AUG</dc:date>
        <dc:coverage>WOS:000483744500018</dc:coverage>
    </bib:Article>
    <bib:Memo rdf:about="#item_14216">
        <rdf:value>&lt;p&gt;Export Date: 01 December 2024; Cited By: 14&lt;/p&gt;</rdf:value>
    </bib:Memo>
    <bib:Memo rdf:about="#item_15433">
        <rdf:value>&lt;p&gt;Export Date: 22 July 2023; Cited By: 11&lt;/p&gt;</rdf:value>
    </bib:Memo>
    <z:Attachment rdf:about="#item_14217">
        <z:itemType>attachment</z:itemType>
        <dc:title>PubMed entry</dc:title>
        <dc:identifier>
            <dcterms:URI>
               <rdf:value>http://www.ncbi.nlm.nih.gov/pubmed/31434327</rdf:value>
            </dcterms:URI>
        </dc:identifier>
        <dcterms:dateSubmitted>2024-12-01 21:36:54</dcterms:dateSubmitted>
        <z:linkMode>3</z:linkMode>
        <link:type>text/html</link:type>
    </z:Attachment>
    <bib:Article rdf:about="#item_14232">
        <z:itemType>journalArticle</z:itemType>
        <dcterms:isPartOf rdf:resource="urn:issn:1018-7081"/>
        <bib:authors>
            <rdf:Seq>
                <rdf:li>
                    <foaf:Person>
                        <foaf:surname>Ahmed</foaf:surname>
                        <foaf:givenName>MMM</foaf:givenName>
                    </foaf:Person>
                </rdf:li>
                <rdf:li>
                    <foaf:Person>
                        <foaf:surname>Sheikh</foaf:surname>
                        <foaf:givenName>A</foaf:givenName>
                    </foaf:Person>
                </rdf:li>
                <rdf:li>
                    <foaf:Person>
                        <foaf:surname>Mutwakil</foaf:surname>
                        <foaf:givenName>MHZ</foaf:givenName>
                    </foaf:Person>
                </rdf:li>
                <rdf:li>
                    <foaf:Person>
                        <foaf:surname>Saini</foaf:surname>
                        <foaf:givenName>KS</foaf:givenName>
                    </foaf:Person>
                </rdf:li>
                <rdf:li>
                    <foaf:Person>
                        <foaf:surname>Alsulaimany</foaf:surname>
                        <foaf:givenName>FAS</foaf:givenName>
                    </foaf:Person>
                </rdf:li>
                <rdf:li>
                    <foaf:Person>
                        <foaf:surname>El Hanafy</foaf:surname>
                        <foaf:givenName>AA</foaf:givenName>
                    </foaf:Person>
                </rdf:li>
                <rdf:li>
                    <foaf:Person>
                        <foaf:surname>Sabir</foaf:surname>
                        <foaf:givenName>JSM</foaf:givenName>
                    </foaf:Person>
                </rdf:li>
            </rdf:Seq>
        </bib:authors>
        <dcterms:isReferencedBy rdf:resource="#item_14233"/>
        <dcterms:isReferencedBy rdf:resource="#item_15348"/>
        <dc:subject>Mitochondrial DNA</dc:subject>
        <dc:subject>Arabian horse</dc:subject>
        <dc:subject>ATP6 gene</dc:subject>
        <dc:subject>Genetic Diversity</dc:subject>
        <dc:title>Comparative analysis of Atp6 Mitochondrial gene diversity in Arabian and Non-Arabian horse breeds</dc:title>
        <dcterms:abstract>Arabian horse breeds are famous for their strength, disease resistance and endurance. Originating from Arabian Peninsula, their progeny is considered among the best horse breeds of the world. Maternally inherited mitochondrial genome represents high genetic diversity in modern horse population. ATP6 gene of mt DNA from 46 horse samples of Middle Eastern Arabian, Western Arabian, mixed (hybrid) Arabians and non-Arabians were sequenced and analyzed to assess the genetic diversity and phylogenetic relationships among them. We have found nine haplotypes in our study. Totally, 99-nucleotide base substitutions were observed with seven variables, which accounted for six transitions and one transversion. Four single nucleotide polymorphismswereobserved in our study. Arabian horse breeds showed high diversity and shared many haplotypes among the population. The observed haplotype diversity and the average evolutionary divergence over all the sequence pairs were 0.8141 and 0.007 respectively. In addition, these datasets may also be useful for strain genotyping, data conservation, effective breeding and individual breed selection for desirable traits.</dcterms:abstract>
        <dc:date>2016 APR</dc:date>
        <dc:coverage>WOS:000377130800020</dc:coverage>
        <bib:pages>437-444</bib:pages>
    </bib:Article>
    <bib:Journal rdf:about="urn:issn:1018-7081">
        <prism:volume>26</prism:volume>
        <dc:title>JOURNAL OF ANIMAL AND PLANT SCIENCES</dc:title>
        <prism:number>2</prism:number>
        <dc:identifier>ISSN 1018-7081</dc:identifier>
    </bib:Journal>
    <bib:Memo rdf:about="#item_14233">
        <rdf:value>&lt;p&gt;Export Date: 01 December 2024; Cited By: 0&lt;/p&gt;</rdf:value>
    </bib:Memo>
    <bib:Memo rdf:about="#item_15348">
        <rdf:value>&lt;p&gt;Export Date: 22 July 2023; Cited By: 0&lt;/p&gt;</rdf:value>
    </bib:Memo>
    <bib:Article rdf:about="#item_14234">
        <z:itemType>journalArticle</z:itemType>
        <dcterms:isPartOf rdf:resource="urn:issn:1755-098X"/>
        <bib:authors>
            <rdf:Seq>
                <rdf:li>
                    <foaf:Person>
                        <foaf:surname>Peng</foaf:surname>
                        <foaf:givenName>MS</foaf:givenName>
                    </foaf:Person>
                </rdf:li>
                <rdf:li>
                    <foaf:Person>
                        <foaf:surname>Fan</foaf:surname>
                        <foaf:givenName>L</foaf:givenName>
                    </foaf:Person>
                </rdf:li>
                <rdf:li>
                    <foaf:Person>
                        <foaf:surname>Shi</foaf:surname>
                        <foaf:givenName>NN</foaf:givenName>
                    </foaf:Person>
                </rdf:li>
                <rdf:li>
                    <foaf:Person>
                        <foaf:surname>Ning</foaf:surname>
                        <foaf:givenName>T</foaf:givenName>
                    </foaf:Person>
                </rdf:li>
                <rdf:li>
                    <foaf:Person>
                        <foaf:surname>Yao</foaf:surname>
                        <foaf:givenName>YG</foaf:givenName>
                    </foaf:Person>
                </rdf:li>
                <rdf:li>
                    <foaf:Person>
                        <foaf:surname>Murphy</foaf:surname>
                        <foaf:givenName>RW</foaf:givenName>
                    </foaf:Person>
                </rdf:li>
                <rdf:li>
                    <foaf:Person>
                        <foaf:surname>Wang</foaf:surname>
                        <foaf:givenName>WZ</foaf:givenName>
                    </foaf:Person>
                </rdf:li>
                <rdf:li>
                    <foaf:Person>
                        <foaf:surname>Zhang</foaf:surname>
                        <foaf:givenName>YP</foaf:givenName>
                    </foaf:Person>
                </rdf:li>
            </rdf:Seq>
        </bib:authors>
        <dcterms:isReferencedBy rdf:resource="#item_14235"/>
        <dcterms:isReferencedBy rdf:resource="#item_14236"/>
        <dcterms:isReferencedBy rdf:resource="#item_22436"/>
        <dc:subject>Phylogeny</dc:subject>
        <dc:subject>mitochondrial DNA</dc:subject>
        <dc:subject>Animals</dc:subject>
        <dc:subject>phylogeny</dc:subject>
        <dc:subject>Software</dc:subject>
        <dc:subject>animal</dc:subject>
        <dc:subject>DNA, Mitochondrial</dc:subject>
        <dc:subject>genetics</dc:subject>
        <dc:subject>chemistry</dc:subject>
        <dc:subject>Equidae</dc:subject>
        <dc:subject>computer program</dc:subject>
        <dc:subject>Animalia</dc:subject>
        <dc:subject>Ovis aries</dc:subject>
        <dc:subject>Capra hircus</dc:subject>
        <dc:subject>Suidae</dc:subject>
        <dc:subject>Bos taurus</dc:subject>
        <dc:subject>Gallus gallus</dc:subject>
        <dc:subject>biology</dc:subject>
        <dc:subject>Computational Biology</dc:subject>
        <dc:subject>classification</dc:subject>
        <dc:subject>MtDNA</dc:subject>
        <dc:subject>Canis familiaris</dc:subject>
        <dc:subject>Animals, Domestic</dc:subject>
        <dc:subject>domestic animal</dc:subject>
        <dc:subject>procedures</dc:subject>
        <dc:subject>Domesticated animal</dc:subject>
        <dc:subject>Haplogroup tree</dc:subject>
        <dc:title>DomeTree: a canonical toolkit for mitochondrial DNA analyses in domesticated animals</dc:title>
        <dcterms:abstract>Mitochondrial DNA (mtDNA) is widely used in various genetic studies of domesticated animals. Many applications require comprehensive knowledge about the phylogeny of mtDNA variants. Herein, we provide the most up-to-date mtDNA phylogeny (i.e. haplogroup tree or matrilineal genealogy) and a standardized hierarchical haplogroup nomenclature system for domesticated cattle, dogs, goats, horses, pigs, sheep, yaks and chickens. These high-resolution mtDNA haplogroup trees based on 1240 complete or near-complete mtDNA genome sequences are available in open resource DomeTree (). In addition, we offer the software MitoToolPy () to facilitate the mtDNA data analyses. We will continuously and regularly update DomeTree and MitoToolPy.</dcterms:abstract>
        <dc:date>2015 SEP</dc:date>
        <dc:coverage>WOS:000359631600022</dc:coverage>
        <bib:pages>1238-1242</bib:pages>
    </bib:Article>
    <bib:Journal rdf:about="urn:issn:1755-098X">
        <prism:volume>15</prism:volume>
        <dc:title>MOLECULAR ECOLOGY RESOURCES</dc:title>
        <dc:identifier>DOI 10.1111/1755-0998.12386</dc:identifier>
        <prism:number>5</prism:number>
        <dc:identifier>ISSN 1755-098X</dc:identifier>
    </bib:Journal>
    <bib:Memo rdf:about="#item_14235">
        <rdf:value>&lt;p&gt;Export Date: 01 December 2024; Cited By: 49&lt;/p&gt;</rdf:value>
    </bib:Memo>
    <bib:Memo rdf:about="#item_14236">
        <rdf:value>&lt;p&gt;Export Date: 06 December 2024; Cited By: 49&lt;/p&gt;</rdf:value>
    </bib:Memo>
    <bib:Memo rdf:about="#item_22436">
        <rdf:value>&lt;p&gt;Export Date: 22 July 2023; Cited By: 36&lt;/p&gt;</rdf:value>
    </bib:Memo>
    <bib:Article rdf:about="https://www.scopus.com/inward/record.uri?eid=2-s2.0-85050924050&amp;doi=10.1371%2fjournal.pone.0200795&amp;partnerID=40&amp;md5=b863689e68699af51b1d2977bff55ba4">
        <z:itemType>journalArticle</z:itemType>
        <dcterms:isPartOf>
            <bib:Journal>
                <prism:volume>13</prism:volume>
                <dc:title>PLoS ONE</dc:title>
                <dc:identifier>DOI 10.1371/journal.pone.0200795</dc:identifier>
                <prism:number>8</prism:number>
            </bib:Journal>
        </dcterms:isPartOf>
        <bib:authors>
            <rdf:Seq>
                <rdf:li>
                    <foaf:Person>
                        <foaf:surname>Ovchinnikov</foaf:surname>
                        <foaf:givenName>I.V.</foaf:givenName>
                    </foaf:Person>
                </rdf:li>
                <rdf:li>
                    <foaf:Person>
                        <foaf:surname>Dahms</foaf:surname>
                        <foaf:givenName>T.</foaf:givenName>
                    </foaf:Person>
                </rdf:li>
                <rdf:li>
                    <foaf:Person>
                        <foaf:surname>Herauf</foaf:surname>
                        <foaf:givenName>B.</foaf:givenName>
                    </foaf:Person>
                </rdf:li>
                <rdf:li>
                    <foaf:Person>
                        <foaf:surname>McCann</foaf:surname>
                        <foaf:givenName>B.</foaf:givenName>
                    </foaf:Person>
                </rdf:li>
                <rdf:li>
                    <foaf:Person>
                        <foaf:surname>Juras</foaf:surname>
                        <foaf:givenName>R.</foaf:givenName>
                    </foaf:Person>
                </rdf:li>
                <rdf:li>
                    <foaf:Person>
                        <foaf:surname>Castaneda</foaf:surname>
                        <foaf:givenName>C.</foaf:givenName>
                    </foaf:Person>
                </rdf:li>
                <rdf:li>
                    <foaf:Person>
                        <foaf:surname>Cothran</foaf:surname>
                        <foaf:givenName>E.G.</foaf:givenName>
                    </foaf:Person>
                </rdf:li>
            </rdf:Seq>
        </bib:authors>
        <dcterms:isReferencedBy rdf:resource="#item_14293"/>
        <dcterms:isReferencedBy rdf:resource="#item_14294"/>
        <dcterms:isReferencedBy rdf:resource="#item_15376"/>
        <link:link rdf:resource="#item_14295"/>
        <dc:subject>Phylogeny</dc:subject>
        <dc:subject>mitochondrial DNA</dc:subject>
        <dc:subject>haplotype</dc:subject>
        <dc:subject>Haplotypes</dc:subject>
        <dc:subject>Animals</dc:subject>
        <dc:subject>Horses</dc:subject>
        <dc:subject>horse</dc:subject>
        <dc:subject>phylogeny</dc:subject>
        <dc:subject>genetic variability</dc:subject>
        <dc:subject>Genetic Variation</dc:subject>
        <dc:subject>animal</dc:subject>
        <dc:subject>DNA, Mitochondrial</dc:subject>
        <dc:subject>gene frequency</dc:subject>
        <dc:subject>genetics</dc:subject>
        <dc:subject>nucleotide sequence</dc:subject>
        <dc:subject>DNA sequence</dc:subject>
        <dc:subject>nonhuman</dc:subject>
        <dc:subject>species difference</dc:subject>
        <dc:subject>Species Specificity</dc:subject>
        <dc:subject>controlled study</dc:subject>
        <dc:subject>Genome, Mitochondrial</dc:subject>
        <dc:subject>mitochondrial genome</dc:subject>
        <dc:subject>Russian Federation</dc:subject>
        <dc:subject>Animals, Wild</dc:subject>
        <dc:subject>hair analysis</dc:subject>
        <dc:subject>China</dc:subject>
        <dc:subject>domestic animal</dc:subject>
        <dc:subject>genetic marker</dc:subject>
        <dc:subject>North America</dc:subject>
        <dc:subject>genetic variation</dc:subject>
        <dc:subject>Italy</dc:subject>
        <dc:subject>genotype</dc:subject>
        <dc:subject>selective breeding</dc:subject>
        <dc:subject>phylogenetic tree</dc:subject>
        <dc:subject>Article</dc:subject>
        <dc:subject>wild animal</dc:subject>
        <dc:subject>heterozygosity</dc:subject>
        <dc:subject>short tandem repeat</dc:subject>
        <dc:subject>horse breed</dc:subject>
        <dc:subject>Selective Breeding</dc:subject>
        <dc:subject>feral animal</dc:subject>
        <dc:subject>hair follicle</dc:subject>
        <dc:subject>Hair Follicle</dc:subject>
        <dc:subject>North Dakota</dc:subject>
        <dc:subject>Parks, Recreational</dc:subject>
        <dc:subject>polymorphic locus</dc:subject>
        <dc:subject>recreational park</dc:subject>
        <dc:subject>reproductive fitness</dc:subject>
        <dc:subject>Yakutia</dc:subject>
        <dc:title>Genetic diversity and origin of the feral horses in Theodore Roosevelt National Park</dc:title>
        <dcterms:abstract>Feral horses in Theodore Roosevelt National Park (TRNP) represent an iconic era of the North Dakota Badlands. Their uncertain history raises management questions regarding origins, genetic diversity, and long-term genetic viability. Hair samples with follicles were collected from 196 horses in the Park and used to sequence the control region of mitochondrial DNA (mtDNA) and to profile 12 autosomal short tandem repeat (STR) markers. Three mtDNA haplotypes found in the TRNP horses belonged to haplogroups L and B. The control region variation was low with haplotype diversity of 0.5271, nucleotide diversity of 0.0077 and mean pairwise difference of 2.93. We sequenced one mitochondrial genome from each haplotype determined by the control region. Two complete mtDNA sequences of haplogroup L were closely related to the mtDNA of American Paint horse. The TRNP haplotype B did not have close matches in GenBank. The phylogenetic test placed this sequence in a group consisting of two horses from China, one from Yakutia, and one from Italy raising a possibility of historical transportation of horses from Siberia and East Asia to North America. Autosomal STR loci were polymorphic and indicated that the TRNP horses were distinctly different from 48 major horse breeds. Heterozygosity, mean number of alleles, and other measures of diversity indicated that TRNP herd diversity was below that observed for most other feral herds and domestic breeds. Both mtDNA and STRs demonstrated that the existing genetic data sets of horses are insufficient to determine the exact origins of the TRNP horses. However, measures of nuclear and mitochondrial diversity have elucidated management needs. It is recommended that new genetic stock be introduced and that adaptive management principles are employed to ensure that unique mitochondrial lineages are preserved and genetic diversity is increased and maintained over time. © This is an open access article, free of all copyright, and may be freely reproduced, distributed, transmitted, modified, built upon, or otherwise used by anyone for any lawful purpose. The work is made available under the Creative Commons CC0 public domain dedication.</dcterms:abstract>
        <dc:date>2018</dc:date>
        <z:archive>Scopus</z:archive>
[truncated: 207,329 more chars]
