# Supplementary material for: A Systematic Literature Review of Mitochondrial DNA Analysis for Horse Genetic Diversity
Source: Animals (Basel). 2025 Mar 20;15(6):885. doi: 10.3390/ani15060885 (PMC11939364; doi:10.3390/ani15060885)
Supplement: Supplementary file 1 [file animals-15-00885-s001.zip › Table S2.xlsx]

## Sheet: Sheet1
Race	Reference	Citation index	Total References
Arabian	(Ahmed et al., 2016); (Głazewska et al., 2022); (Hudson, 2017); (Khanshour et al., 2013); (Machmoum et al., 2023); (Othman et al., 2017); (Evrigh et al., 2018); (Moridi et al., 2012); (Sild et al., 2019); (Ropka-Molik et al., 2024)	[22]; [25]; [85]; [5]; [39]; [68]; [43]; [6]; [58]; [55]	10
Chinese	(Liu et al., 2020); (Lu et al., 2019); (Yang et al., 2012); (Yang et al., 2017)	[24]; [16]; [67]; [81]	4
Asturcon	(Alvarez et al., 2013); (Alvarez et al., 2012); (Jimenez et al., 2012)	[79]; [30]; [21]	3
Finnhorse	(Sild et al., 2019); (Kvist et al., 2019); (Kvist et al., 2021)	[58]; [50]; [75]	3
Giara	(Cardinali et al., 2016); (A. Giontella et al., 2020); (Morelli et al., 2014)	[17]; [51]; [69]	3
Maremmano	(Cardinali et al., 2016); (Bigi et al., 2014); (Andrea Giontella et al., 2020)	[17]; [32]; [72]	3
Sarcidano	(Cardinali et al., 2016); (A. Giontella et al., 2020); (Morelli et al., 2014)	[17]; [51]; [69]	3
Sardinian Anglo-Arab	(Cardinali et al., 2016); (A. Giontella et al., 2020); (A. Giontella et al., 2020)	[17]; [51]; [51]	3
Akhal -Teke	(Cozzi et al., 2018); (Kang et al., 2023)	[52]; [53]	2
Altai	(Voronkova et al., 2022); (Sild et al., 2019)	[18]; [58]	2
Bardigiano	(Cardinali et al., 2016); (Bigi et al., 2014)	[17]; [32]	2
Connemara	(Prystupa et al., 2012); (Winton et al., 2015)	[59]; [23]	2
Dartmoor	(Prystupa et al., 2012); (Winton et al., 2015)	[59]; [23]	2
East Asian	(Ma et al., 2018); (Ning et al., 2019)	[80]; [57]	2
Estonian Native	(Castaneda et al., 2019); (Sild et al., 2019)	[77]; [58]	2
Fell	(Prystupa et al., 2012); (Winton et al., 2015)	[59]; [23]	2
Haflinger	(Bigi et al., 2014); (Prystupa et al., 2012)	[32]; [59]	2
Hamdani	(Abdullah Sheikh, 2023); (Almarzook et al., 2017)	[71]; [26]	2
Highland	(Prystupa et al., 2012); (Winton et al., 2015)	[59]; [23]	2
Hucul	(Kusza et al., 2012); (Czerneková et al., 2013)	[35]; [63]	2
Italian Heavy Draught	(Bigi et al., 2014); (Lancioni et al., 2020)	[32]; [73]	2
Kazakh	(Gemingguli et al., 2016); (Zhang et al., 2012)	[41]; [46]	2
Kerry Bog	(Prystupa et al., 2012); (Winton et al., 2015)	[59]; [23]	2
Kushum	(Voronkova et al., 2022); (Nguyen et al., 2020)	[18]; [36]	2
Latvian	(Sild et al., 2019); (Kvist et al., 2021)	[58]; [75]	2
Lipizzan	(Cardinali et al., 2016); (Bigi et al., 2014)	[17]; [32]	2
Murgese	(Cardinali et al., 2016); (Bigi et al., 2014)	[17]; [32]	2
Przewalski	(Liu et al., 2014); (Musiał et al., 2023)	[61]; [19]	2
Shetland	(Prystupa et al., 2012); (Winton et al., 2015)	[59]; [23]	2
Thoroughbred	(Othman et al., 2017); (Bower et al., 2012)	[68]; [82]	2
Welsh	(Prystupa et al., 2012); (Winton et al., 2015)	[59]; [23]	2
Abyssinian	(Effa et al., 2021)	[38]	1
America'S Wild Horse	(Deshpande et al., 2019)	[49]	1
Autochtonous Bulgarian	(Yordanov et al., 2017)	[62]	1
Baladi	(Othman et al., 2017)	[68]	1
Bale	(Effa et al., 2021)	[38]	1
Barb	(Ropka-Molik et al., 2024)	[55]	1
Borana	(Effa et al., 2021)	[38]	1
Brazilian Native	(Santos Alves et al., 2021)	[83]	1
Buryat	(Voronkova et al., 2022)	[18]	1
Caballo Gallego	(Jimenez et al., 2012)	[21]	1
Canadian	(Prystupa et al., 2012)	[59]	1
Caspian	(Prystupa et al., 2012)	[59]	1
Caspian Miniature	(Moridi et al., 2012)	[6]	1
Cleveland Bay	(Dell et al., 2020)	[64]	1
Clydescal	(Prystupa et al., 2012)	[59]	1
Colombian Creole Cattle Horse	(Jimenez et al., 2012)	[21]	1
Colombian Paso	(Novoa-Bravo et al., 2021)	[60]	1
Colombian Paso Fino	(Jimenez et al., 2012)	[21]	1
Creole	(Ianella et al., 2017)	[27]	1
Dale	(Prystupa et al., 2012)	[59]	1
Danubian Nonius	(Yordanov et al., 2023)	[70]	1
Darehshori Or Qashqai Horse (Dah)	(Evrigh et al., 2018)	[43]	1
Don	(Khrabrova et al., 2023)	[45]	1
East Bulgarian	(Hristov et al., 2020)	[74]	1
Eriskay	(Prystupa et al., 2012)	[59]	1
Esperia	(Cardinali et al., 2016)	[17]	1
Estonian Heavy Draught	(Sild et al., 2019)	[58]	1
Exmoor	(Prystupa et al., 2012)	[59]	1
Fjord	(Prystupa et al., 2012)	[59]	1
Gidran	(Sziszkosz et al., 2016)	[47]	1
Grand Turk	(Prystupa et al., 2012)	[59]	1
Guizhou	(Zhang et al., 2012)	[46]	1
Holstein	(Engel et al., 2021)	[29]	1
Horro	(Effa et al., 2021)	[38]	1
Hungarian Draft Horse	(Csizmár et al., 2018)	[33]	1
Hungarian Nonius	(Yordanov et al., 2023)	[70]	1
Icelandinc	(Prystupa et al., 2012)	[59]	1
Jacca Navarra	(Jimenez et al., 2012)	[21]	1
Kabardian	(Khaudov et al., 2018)	[31]	1
Kafa	(Effa et al., 2021)	[38]	1
Kahlawi	(Almarzook et al., 2017)	[26]	1
Kaimanawa	(Sharif et al., 2022)	[78]	1
Kehilan	(Abdullah Sheikh, 2023)	[71]	1
Kiso	(Takasu et al., 2014)	[44]	1
Kord Horse (Koh)	(Evrigh et al., 2018)	[43]	1
Kundido	(Effa et al., 2021)	[38]	1
Kurd	(Moridi et al., 2012)	[6]	1
Kurdish Horse	(Nikbakhsh et al., 2023b)	[66]	1
Lac La Croix	(Prystupa et al., 2012)	[59]	1
Losino	(Jimenez et al., 2012)	[21]	1
Mallorqui	(Alvarez et al., 2012)	[30]	1
Manipuri	(Devi et al., 2013)	[76]	1
Mezen	(Voronkova et al., 2022)	[18]	1
Misaki	(Kobayashi et al., 2019)	[34]	1
Miyako	(Senju et al., 2017a)	[37]	1
Mongolian	(Prystupa et al., 2012)	[59]	1
Mongolian Breeds	(Voronkova et al., 2022)	[18]	1
Monterufolino	(Cardinali et al., 2016)	[17]	1
New Forest	(Prystupa et al., 2012)	[59]	1
Newfoundland	(Prystupa et al., 2012)	[59]	1
Ningqiang	(Zhang et al., 2012)	[46]	1
North West Native (Nwh)	(Evrigh et al., 2018)	[43]	1
Ogaden	(Effa et al., 2021)	[38]	1
Pechora	(Voronkova et al., 2022)	[18]	1
Pleven	(Hristov et al., 2020)	[74]	1
Polish Draft Horse	(Myćka et al., 2022)	[3]	1
Polish Konik	(Musiał et al. 2024)	[65]	1
Polish Primitive	(Cieslak et al., 2017)	[20]	1
Puerto Rican Non-Purebred (Prnpb)	(Wolfsberger et al., 2022)	[42]	1
Puerto Rican Paso Fino (Prpf)	(Wolfsberger et al., 2022)	[42]	1
Pura Raza Espanola	(Jimenez et al., 2012)	[21]	1
Qarabag Horse (Qah)	(Evrigh et al., 2018)	[43]	1
Russian Riding	(Voronkova et al., 2022)	[18]	1
Sable Island	(Prystupa et al., 2012)	[59]	1
Saglawi	(Almarzook et al., 2017)	[26]	1
Saint Pierre Et Miquelon	(Prystupa et al., 2012)	[59]	1
Salernitano	(Criscione et al., 2015)	[14]	1
Selale	(Effa et al., 2021)	[38]	1
Selle Français	(Ropka-Molik et al., 2024)	[55]	1
Serbian Nonius	(Yordanov et al., 2023)	[70]	1
Sistani	(Moridi et al., 2012)	[6]	1
Standardbred	(Prystupa et al., 2012)	[59]	1
Tibetan	(Yang et al., 2018)	[54]	1
Tolfetano	(Cardinali et al., 2016)	[17]	1
Tori	(Sild et al., 2019)	[58]	1
Trakehner	(Sild et al., 2019)	[58]	1
Transbaikal	(Voronkova et al., 2022)	[18]	1
Trnp Feral Horse	(Ovchinnikov et al., 2018)	[40]	1
Turkish Coloured Horse	(Koseman et al., 2019)	[56]	1
Turkoman	(Moridi et al., 2012)	[6]	1
Tuvan	(Voronkova et al., 2022)	[18]	1
Ventasso Horse	(Bigi et al., 2014)	[32]	1
Vyatka	(Khrabrova et al., 2021)	[84]	1
Yakutian	(Sild et al., 2019)	[58]	1
Yonaguni	(Senju et al., 2017b)	[48]	1
Zabaikalskaya	(Khrabrova et al., 2021)	[84]	1
