# Supplementary material for: A Systematic Literature Review of Mitochondrial DNA Analysis for Horse Genetic Diversity
Source: Animals (Basel). 2025 Mar 20;15(6):885. doi: 10.3390/ani15060885 (PMC11939364; doi:10.3390/ani15060885)
Supplement: Supplementary file 1 [file animals-15-00885-s001.zip › Table S1.xlsx]

## Sheet: Feuil1
Index	Title	Reference	Citation index	Breed	mtDNA Analysis Applications	Additional method	Sample Type	Sample size	Genbank	Total Analyzed	mtDNA region	mtDNA Number of bp	Position	Trimmed to bp	Sequencing techniques and equipment	Bioinformatics and statistics Tools	Metrics	Haplogroups	Classification used	Country	Region	Date
1	A genetic analysis of the Italian Salernitano horse	(Criscione et al., 2015)	[14]	Salernitano	Population structure analysis, Conservation strategy, Phylogenetic relationships	Microsatellites	Blood	24	173	197	Partial D-loop Region	397	15,382 to 15,778		Sanger; 3130 Genetic analyser	Population; MEGA; STRUCTURE; FSTAT; ARLEQUIN; NETWORK; CLUMPP; DISTRUCT	pairwise fst; genetic distance ; Number of haplotypes; Nucleotide diversity; Polymorphic sites; molecular variance; average number of nucleotide differences; median joining	L;M;G;N	Achilli et al.(2012)	Italy	Southern Europe	2015
2	A Genetic Window on Sardinian Native Horse Breeds through Uniparental Molecular Systems	(A. Giontella et al., 2020)	[15]	Giara; Sarcidano; Sardinian Anglo-Arab	Population structure analysis, Conservation strategy, Phylogenetic relationships	Y Chr	Blood	125	53	178	Partial D-loop Region	610	15,491 to 16,100		Sanger	DnaSP; Network	Polymorphic sites; haplotype diversity; number of haplotypes; Median joining	A;B;E;G;I;L;M;N	Achilli et al.(2012)	Italy	Southern Europe	2020
3	Abundant genetic diversity and maternal origins of modern horses	(Lu et al., 2019)	[16]	Chinese	Population structure analysis, Phylogenetic relationships, Spatial frequency distributions of mtDNA haplogroups in modern and ancient horses around the world	None	Blood	348	3617	3965	Partial D-loop Region	247	15,494 to 15,740		Sanger; ABI model 377 sequencer	DNASTAR; Clustal; DNASP; Network	median joining; number of haplotypes; polymorphic sites; Haplotype diversity; nucleotide diversity	A; B; C; D; E; F; G; H; I; J; K; L; M; N; O; P; Q; R	Achilli et al.(2012)	China	East Asia	2019
4	An Overview of Ten Italian Horse Breeds through Mitochondrial DNA	(Cardinali et al., 2016)	[17]	Bardigiano; Esperia; Giara; Lipizzan; Maremmano; Monterufolino; Murgese; Sarcidano; Sardinian Anglo-Arab; Tolfetano	Phylogenetic relationships, Population structure analysis	None	Blood	443	0	443	Partial D-loop Region	610	15,491 to 16,100		Sanger	Sequencher; DnaSP; ARLEQUIN ; NETWORK; XLSTAT	Polymorphic sites; nucleotide diversity; haplotype diversity; Amova; pairwise Fst; PCA; number of haplotypes; median joining	A;B;C;D;E;G;H;I;J;K;L;M;N;O;P;Q;R	Achilli et al.(2012)	Italy	Southern Europe	2016
5	Assessment of Genetic Diversity and Structure of Russian and Mongolian Autochthonous Horse Breeds Using Nuclear and Mitochondrial DNA Markers	(Voronkova et al., 2022)	[18]	Altai; Tuvan; Kushum; Pechora; Mezen; Transbaikal; Buryat; Russian Riding; Mongolian Breeds	Population structure analysis, Phylogenetic relationships	Microsatellites	Blood	866	0	866	Partial D-loop Region	516	15,341 to 15,857	398	Sanger; ABI PRISM 3130xl Genetic analyzer	Clustal; DNASTAR; Arlequin; MEGA; SplitsTree; Network; DNA alignment	neighbor joining; number of haplotypes; nucleotide diversity; median joining	A; B; B1; D; D2; D3; I; Gx4; K2; K2b; K2b1; X2; X2b; X3; X3c1; X4a	Cieslak et al.(2010)	Mongolia	Eastern Europe	2022
6	Characteristic of Przewalski Horses Population from Askania-Nova Reserve Based on Genetic Markers	(Musiał et al., 2023)	[19]	Przewalski	Conservation strategy, Phylogenetic relationships	Y Chr; Genes	Hair	23	0	23	Whole D-loop Region	1062			Sanger; 3500xl genetic analyzer	FinchTV; BLAST; MEGA	Neighbor joining; Number of Haplotypes	Not Mentioned		Ukraine	Eastern Europe	2023
7	Characterization of the Polish Primitive Horse (Konik) maternal lines using mitochondrial D-loop sequence variation	(Cieslak et al., 2017)	[20]	Polish Primitive	Pedigree verification, Population structure analysis, Conservation strategy, Phylogenetic relationships	None	Blood	173	79	252	Partial D-loop Region	510	15,343 to 15,852	333	Sanger; 3130 Genetic Analyzer (Applied Biosystems)	Lasergene Seqman pro; Blast; DnaSP; PHYLIP; NETWORK	number of haplotypes; Haplotype diversity, nucleotide diversity, average number of nucleotide differences; polymorphic sites; neighbor joining; median joining	A;B;E;G;J;M;N;P;Q	Achilli et al.(2012)	Poland	Eastern Europe	2017
8	Colombian Creole horse breeds: Same origin but different diversity	(Jimenez et al., 2012)	[21]	Colombian Paso fino; Colombian Creole Cattle Horse; Asturcon; Caballo Gallego; Jacca Navarra; Losino; Pura raza Espanola	Population structure analysis, Phylogenetic relationships	None	Blood	116	0	116	Partial D-loop Region	364	15,469 to 15,832		Sanger; ABI Prism 310 genetic analyzer	Clustal; Arlequin; MEGA; Network	Pairwise Fst; nucleotide diversity; AMOVA; number of haplotypes; polymorphic sites; median joining	A1;A3; A5; A6; C1; C2; D1; D3; F1	Jansen et al.(2002)	Colombia; Spain	South America; Southern Europe	2012
9	Comparative analysis of ATP6 mitochondrial gene diversity in arabian and non-arabian horse breeds	(Ahmed et al., 2016)	[22]	Arabian	Population structure analysis, Phylogenetic relationships	None	Blood	46	0	46	ATP6 gene	320	8285 to 8605		Sanger	Codon code aligner; Clustal; DNASP; Geneious	Number of haplotypes; Haplotype diversity; Neighbor joining; average evolutionary divergence; Maximum composite likelihood; polymorphic sites	Not Mentioned		Saudi Arabia	Western Asia	2016
10	Comparative genetic diversity in a sample of pony breeds from the U.K. and North America: a case study in the conservation of global genetic resources	(Winton et al., 2015)	[23]	Welsh; Dartmoor; Fell; Highland; Shetland; Connemara; Kerry Bog	Conservation strategy, Population structure analysis	Microsatellites	Blood/Hair	410	0	410	Partial D-loop Region	606		212	Sanger; 3130xl Genetic Analyzer	Bioedit; Genemapper ; DnaSP; NETWORK; ARLEQUIN; STRUCTURE; BEAST	Haplotype diversity, nucleotide diversity, average number of nucleotide differences, number of migrants, mismatch distributions, Theta; pairwise Fst; Neutrality test; Bayesian method;Median joining; number of haplotypes	A; B; D; G; H; I; L; M; N; Q	Achilli et al.(2012)	United Kingdom	Northern Europe	2015
11	Current genetic conservation of Chinese indigenous horses revealed with Y-chromosomal and mitochondrial DNA polymorphisms	(Liu et al., 2020)	[24]	Chinese	Population structure analysis, Conservation strategy	Y Chr	Blood	192	609	801	Partial mtDNA	3631			Not Mentioned	Network; DnaSP; Arlequin; Beast; Modeltest; Tracer; Figtree; MEGA	pairwise Fst; Number of haplotypes;	A; B; C; D; E; F; G	Jansen et al.(2002)	China	East Asia	2020
12	Differences and Changes: An Evaluation of the Genetic Diversity of Arabian Mares from Polish State Studs Born Between 1996 and 2013	(Głazewska et al., 2022)	[25]	Arabian	Pedigree verification, Population structure analysis	Microsatellites; Pedigree	Not Mentioned	0	1388	1388	Partial D-loop Region	458			Not Mentioned	Not Mentioned	PCOA; number of haplotypes	A;D;F;G;L;M	Achilli et al.(2012)	Poland	Eastern Europe	2022
13	Diversity of mitochondrial DNA in three Arabian horse strains	(Almarzook et al., 2017)	[26]	Saglawi; Kahlawi;Hamdani	Population structure analysis, Phylogenetic relationships	None	Blood/Hair	192	0	192	Partial D-loop Region	353	15,495 to 15,847		Not Mentioned	Clustal; Sequence Scanner Software; BioEdit; ARLEQUIN; MEGA; NETWORK	Haplotype diversity, pairwise Fst; AMOVA, neighbor joining , median joining; number of haplotypes	A;B;C;G;M;P;Q	Achilli et al.(2012)	Syria	Western Asia	2017
14	D-loop haplotype diversity in Brazilian horse breeds	(Ianella et al., 2017)	[27]	Creole	Population structure analysis, Conservation strategy	None	Not Mentioned	141	0	141	Partial D-loop Region	252			Sanger; ABI 3130 DNA sequencer	SeqScape; MEGA; DNASP; Arlequin; Network;	Polymorphic sites; haplotype diversity; nucleotide diversity; pairwise Fst; AMOVA; median joining; number of haplotypes;	A; B; H; I; L; M; N; O; P; Q	Achilli et al.(2012)	Brazil	South America	2017
15	Estimation of the Genealogical Structure of Vyatka Horse Breed (Equus ferus caballus) Using DNA Analysis	(Khrabrova et al., 2021)	[28]	Vyatka	Population structure analysis, Conservation strategy, Phylogenetic relationships	Microsatellites	Hair	22	18	40	Partial D-loop Region	530	15,471 to 16,000		Sanger; ABI 3130 Analyzer	BioEdit; MEGA	maximum likelihood; ratio of nucleotide substitution; average number of replacements per site	A;C;Q;L;B;M;N;P	Achilli et al.(2012)	Russia	Eastern Europe	2021
16	Exploring the Origin and Relatedness of Maternal Lineages Through Analysis of Mitochondrial DNA in the Holstein Horse.	(Engel et al., 2021)	[29]	Holstein	Population structure analysis, Phylogenetic relationships, Pedigree verification	None	Hair	271	0	271	Whole mtDNA	16660			Sanger; 3130xl Genetic Analyzer	DnaSP ; Sequencher; Arlequin ; PopArt	Polymorphic sites, nucleotide diversity, haplotype diversity, number of haplotypes; pairwise FST; genetic distance; PCA; median joining	B;D;G;I;K;L;P;N	Achilli et al.(2012)	Germany	Western Europe	2021
17	Founder and present maternal diversity in two endangered Spanish horse breeds assessed via pedigree and mitochondrial DNA information	(Alvarez et al., 2012)	[30]	Asturcon; Mallorqui	Pedigree verification, Conservation strategy, Population structure analysis	Pedigree	Blood	179	0	179	Partial D-loop Region	380			Sanger; ABI 3130 DNA sequencer	Clustal; Mega; Network;	median joining; polymorphic sites; number of haplotypes;	D; C; A1; E; A6; B; G	Jansen et al.(2002)	Spain	Southern Europe	2012
18	Genetic Analysis of Maternal and Paternal Lineages in Kabardian Horses by Uniparental Molecular Markers.	(Khaudov et al., 2018)	[31]	Kabardian	Population structure analysis, Phylogenetic relationships	Y Chr	Blood	156	191	347	Partial D-loop Region	309			Sanger; ABI Prism 310 genetic analyzer	SnapGene Viewer; MEGA; DnaSP	Number of haplotypes, haplotype diversity, ratio between horses and haplotypes	A;B;C;D;E;G;I;J;L;M;N;O;P;Q;R	Achilli et al.(2012)	Russia; Germany	Eastern Europe; Western Europe	2018
19	Genetic analysis of seven Italian horse breeds based on mitochondrial DNA D-loop variation	(Bigi et al., 2014)	[32]	Bardigiano; Italian heavy draught; Haflinger; Lipizzan; Maremmano; Murgese; Ventasso Horse	Population structure analysis, Phylogenetic relationships	None	Hair	163	0	163	Partial D-loop Region	752	15,579 to 15,958	480	Sanger; ABI PRISM 310 DNA Sequencer	MEGA; CLUSTAL; DNASP; Arlequin; Network	nucleotide diversity; Haplotype diversity; pairwise Fst; AMOVA; Median joining; polymorphic sites; standard deviation; number of haplotypes;	A; B; C; D; E; G; I; J; K; L; M; N; O; P; Q; R	Achilli et al.(2012)	Italy	Southern Europe	2014
20	Genetic analysis of the Hungarian draft horse population using partial mitochondrial DNA D-loop sequencing	(Csizmár et al., 2018)	[33]	Hungarian Draft Horse	Conservation strategy, Population structure analysis,Phylogenetic relationships	None	Hair	285	419	704	Partial D-loop Region	398		222	Not Mentioned	CodonCodeAligner; MEGA; DNASP; NETWORK; ARLEQUIN	Haplotype diversity; nucleotide diversity; pairwise FST; median joining; polymorphic Sites; distance between haplotypes (p-distance); number of haplotypes	A1;A2;A5;A6;B1;B2;C1;C2;D2;D3;E;F1;F2;G	Jansen et al.(2002)	Hungary	Eastern Europe	2018
21	Genetic characteristics of feral Misaki horses based on polymorphisms of microsatellites and mitochondrial DNA	(Kobayashi et al., 2019)	[34]	Misaki	Population structure analysis, Conservation strategy	Microsatellites	Blood	77	0	77	Partial D-loop Region	411	15,437 to 15,847		Sanger	BLAST; Genepop; MEGA;	Number of Haplotypes; Neighbor joining	Not Mentioned		Japan	East Asia	2019
22	Genetic characterization and population bottleneck in the Hucul horse based on microsatellite and mitochondrial data	(Kusza et al., 2012)	[35]	Hucul	Population structure analysis, Conservation strategy	Microsatellites	Hair	71	200	271	Partial D-loop Region	338	15,425 to 15,763	254	Sanger; ABI PRISM 310 sequencer	Bioedit; DNASP; MEGA; Phylip; Network; Arlequin	haplotype diversity; nucleotide diversity; Tajima's D; Fu's Fs; median joining; neighbor joining; number of haplotypes; polymorphic sites;	Not Mentioned		Hungary; Poland; Germany; Slovakia; Austria	Western Europe; Eastern Europe	2012
23	Genetic Characterization of Kushum Horses in Kazakhstan Based on Haplotypes of mtDNA and Y Chromosome, and Genes Associated with Important Traits of the Horses	(Nguyen et al., 2020)	[36]	Kushum	Population structure analysis, Phylogenetic relationships	Y Chr; Genes	Blood	22	97	119	Partial D-loop Region	247	15,494 to 15,740		Sanger; dideoxy sequencing method	DnasP; Clustal	Number of Haplotypes; Haplotype diversity; Nucleotide diversity	A;B;D;K;K3;X2;X3;X7	Cieslak et al.(2010)	Kazakhstan	Central Asia	2020
24	Genetic characterization of the Miyako horse based on polymorphisms of microsatellites and mitochondrial DNA	(Senju et al., 2017a)	[37]	Miyako	Population structure analysis, Conservation strategy	Microsatellites	Blood	35	0	35	Partial D-loop Region	411	15,437 to 15,847		Sanger	BLAST; Population; MEGA; GENEPOP; BOTTLENECK	Neighbor joining; Number of haplotypes	Not Mentioned		Japan	East Asia	2017
25	Genetic Diversities and Historical Dynamics of Native Ethiopian Horse Populations (Equus caballus) Inferred from Mitochondrial DNA Polymorphisms	(Effa et al., 2021)	[38]	Abyssinian; Bale; Borana; Horro; Kafa; Kundido; Ogaden; Selale	Population structure analysis, Phylogenetic relationships	None	Blood	46	302	348	Partial D-loop Region	454		267	Not Mentioned	DNASTAR; Clustal; MEGA; NETWORK; Arlequin; DnaSP	pairwise Fst; Haplotype diversity; Nucleotide diversity; average number of nucleotide differences; polymorphic sites; Number of haplotypes; Neighbor joining; Median joining	Not Mentioned		Ethiopia	Sub-Saharan Africa	2021
26	Genetic Diversity and Maternal Phylogenetic Relationships among Populations and Strains of Arabian Show Horses	(Machmoum et al., 2023)	[39]	Arabian	Population structure analysis, Phylogenetic relationships	None	Hair	211	0	211	Whole D-loop Region	1192			Sanger; 3130xl Genetic Analyzer	Sequence scanner software; DNA Dragon Sequence Assembler; DnasP; MEGA; NETWORK; Arlequin; PAST; DartR	Number of Haplotypes; polymorphic sites; Haplotype diversity; Nucleotide diversity; average number of nucleotide differences; Neutrality test; cluster analysis; Molecular variance; Phi-statistics; analysis of similarities (ANOSIM); chi-square test; Cluster analysis; median joining; maximum likelihood	A; B; C; D; G; I; L; M; N; O; P; Q	Achilli et al.(2012)	Morocco; Saudi Arabia; United Arab Emirates; Qatar; Bahrain; Poland; Egypt	North Africa; Western Asia; Eastern Europe	2023
27	Genetic diversity and origin of the feral horses in Theodore Roosevelt National Park	(Ovchinnikov et al., 2018)	[40]	TRNP Feral Horse	Population structure analysis, Conservation strategy, Phylogenetic relationships	Microsatellites	Hair	196	0	196	Partial D-loop Region	510	15,343 to 15,852		Sanger; 3100 Genetic Analyzer	Bioedit; MEGA; BLAST; Arlequin; PAML	Haplotype diversity; nucleotide diversity; pairwise FST; Number of variants; Inbreeding coefficients; Bayesian method, neighbor joining, maximum parsimony; number of haplotypes	B;L	Achilli et al.(2012)	United States of America	North America	2018
28	Genetic diversity and population structure of Kazakh horses (Equus caballus) inferred from mtDNA sequences.	(Gemingguli et al., 2016)	[41]	Kazakh	Population structure analysis, Phylogenetic relationships	DNA Fragment	Blood	130	168	298	CYTB ; Partial D-loop Region	708			Sanger; ABI PRISM 3730 Dna Sequencer	Bioedit; Clustal; DnaSP;MEGA;Arlequin; Network; BEAST; TRACER;FigTree	Neighbor joining; number of haplotypes; haplotype diversity; nucleotide diversity; genetic distance; AMOVA; pairwise FST ; median joining; Bayesian method; polymorphic sites	A; B; C; D; E; F	Achilli et al.(2012)	China	East Asia	2016
29	Genetic diversity and selection in Puerto Rican horses	(Wolfsberger et al., 2022)	[42]	Puerto Rican Non-Purebred (PRNPB); Puerto Rican Paso Fino (PRPF)	Population structure analysis, Phylogenetic relationships	DMRT3 allele	Hair	200	0	200	Partial D-loop Region	668	15,440 to 16,108		Sanger; 3730xl DNA Analyzer	DnasP; NETWORK; PLINK; EIGENSOFT; ADMIXTURE; rehh package ; Geneious; Arlequin	Number of Haplotypes; Nucleotide diversity; Haplotype diversity; Inbreeding coefficients; XP-EHH ; RSB tests; neighbor joining; median joining	B1;D2;D3;F;G3;H1;K2;X1;X2;X3;X4	Cieslak et al.(2010)	Puerto rico	North America	2022
30	Genetic diversity and structure of Iranian horses' population based on mitochondrial marker	(Evrigh et al., 2018)	[43]	Arabian; Kord horse (KOH); Darehshori or Qashqai horse (DAH); Qarabag horse (QAH); North West native (NWH)	Population structure analysis, Conservation strategy	None	Blood	96	0	96	Partial D-loop Region	430			Sanger	MEGA; BioEdit; DnasP; Network	Haplotype diversity; Nucleotide diversity; average number of nucleotide differences; pairwise fst; neutrality test; polymorphic sites; genetic distance; Neighbor joining; number of haplotypes	A;B;C;E;G;I;L;M;N;P;Q	Achilli et al.(2012)	Iran	Western Asia	2018
31	Genetic diversity of maternal lineage in the endangered kiso horse based on polymorphism of the mitochondrial DNA D-loop region	(Takasu et al., 2014)	[44]	Kiso	Conservation strategy, Phylogenetic relationships, Population structure analysis	None	Blood	136	93	229	Partial D-loop Region	411	15,437 to 15,847		Sanger; ABI PRISM 3130xl Genetic analyzer	Sequencing scanner; Clustal; BLAST; Arlequin; MEGA; Network	number of haplotypes; haplotype diversity; nucleotide diversity; median joining; neighbor joining	B; C; E; F	Vila et al.(2001)	Japan	East Asia	2014
32	Genetic Diversity Of Mitochondrial Dna Haplogroups In The Don Horse Breed	(Khrabrova et al., 2023)	[45]	Don	Population structure analysis, Phylogenetic relationships	None	Hair	26	0	26	Partial D-loop Region	530	15,471 to 16,000		Sanger; ABI 3130xl genetic analyser	MEGA; BioEdit	Neighbor joining; maximum composite likelihood; number of haplotypes	A; B; D; G; L; M; N; O; P; Q	Achilli et al.(2012)	Russia	Eastern Europe	2023
33	Genetic diversity of mtDNA D-loop and maternal origin of three Chinese native horse breeds	(Zhang et al., 2012)	[46]	Ningqiang; Guizhou; Kazakh	Population structure analysis, Phylogenetic relationships	None	Blood	43	81	124	Partial D-loop Region	600		247	Sanger; ABI 3130 automated sequencer	FinchTV; BLAST; MEGA	number of haplotypes; polymorphic sites; neighbor joining; haplotype diversity; nucleotide diversity; average ratio of the 4 nucleotides;	A; B; C; D; E; F; G	Jansen et al.(2002)	China	East Asia	2012
34	Genetic diversity of the Hungarian Gidran horse in two mitochondrial DNA markers	(Sziszkosz et al., 2016)	[47]	Gidran	Population structure analysis, Conservation strategy, Phylogenetic relationships	None	Hair	260	0	260	CYTB ; Partial D-loop Region	202			Sanger	Bioedit; Clustal; MEGA; NETWORK; DnaSP; BLAST	Polymorphic sites; Haplotype diversity; Nucleotide diversity; Pairwise distance; Maximum likelihood; number of haplotypes	A;B;C;D;E;F;G	Jansen et al.(2002)	Hungary	Eastern Europe	2016
35	Genetic diversity of the Yonaguni horse based on polymorphisms in microsatellites and mitochondrial DNA	(Senju et al., 2017b)	[48]	Yonaguni	Population structure analysis, Phylogenetic relationships	Microsatellites	Blood	78	0	78	Partial D-loop Region	411	15,437 to 15,847		Sanger	Population; MEGA; Structure; Harvester; Genepop; Bottleneck	Pairwise fst; Genetic distance; Stepwise mutation model; number of haplotypes; neighbor joining; Bayesian method	Not Mentioned		Japan	East Asia	2017
36	Genetic structure of the big summit herd and neighboring wild horse populations inhabiting herd management areas of Oregon	(Deshpande et al., 2019)	[49]	America's wild horse	Population structure analysis, Conservation strategy, Phylogenetic relationships	Microsatellites	Hair	73	0	73	Partial D-loop Region	410	15,459 to 15,846	388	Sanger; ABI Prism 310 genetic analyzer	Arlequin; Network; Structure; Poptree	haplotype diversity; nucleotide diversity; probability of identification; pairwise Fst; AMOVA; maximum parsimony; Neighbor joining; median joining; number of haplotypes	A; B; G; I; L; N; Q		United States of America	North America	2019
37	Genetic variability and history of a native Finnish horse breed	(Kvist et al., 2019)	[50]	Finnhorse	Population structure analysis, Conservation strategy, Phylogenetic relationships	SNP	Blood/Hair	864	0	864	Partial D-loop Region	631			Sanger; ABI 3730 automatic sequencer	Beast; Plink; Arlequin; Structure; MEGA; Snep; Bioedit; TCS; Beauti; TRACER; DnaSP;Harvester; Clumpp; Distruct; BLAST	Number of Haplotypes; Bayesian method; Pairwise FST, Pairwise fst; Polymorphic sites; Nucleotide diversity; Haplotype diversity; mutation parameter; PCA	A;B;C;D;E;F;G;H;I;J;L;M;N;P;Q;R	Achilli et al.(2012)	Finland	Northern Europe	2019
38	Genetic Variability and Population Structure in the Sardinian Anglo-Arab Horse	(A. Giontella et al., 2020)	[51]	Sardinian Anglo-Arab	Population structure analysis, Phylogenetic relationships, Conservation strategy	Pedigree	Blood	56	170	226	Partial D-loop Region	610			Sanger	Network	Number of haplotypes; polymorphic sites; Haplotype diversity; median joining	A;B;E;G;I;L;M;N	Achilli et al.(2012)	Italy	Southern Europe	2020
39	Genetic variability of Akhal-Teke horses bred in Italy	(Cozzi et al., 2018)	[52]	Akhal -Teke	Population structure analysis, Conservation strategy, Phylogenetic relationships	Microsatellites	Blood	33	104	137	Partial D-loop Region	379	15,382 to 15,778	254	Sanger; ABI Prism 310 genetic analyzer	Network;Genepop; DnaSP; Arlequin; Chromas; BioEdit	polymorphic sites; number of haplotypes; pairwise FST; nucleotide diversity; haplotype diversity; average number of nucleotide differences; PCA; Neighbor joining; median joining	A;C;F;G; L;M;P;Q	Achilli et al.(2012)	Italy	Southern Europe	2018
40	Genome-wide single-nucleotide polymorphism data and mitochondrial hypervariable region 1 nucleotide sequence reveal the origin of the Akhal-Teke horse	(Kang et al., 2023)	[53]	Akhal -Teke	Phylogenetic relationships, Population structure analysis, ancestral source	SNP	Not Mentioned	0	544	544	Partial D-loop Region	350			Not Mentioned	DNASTAR; MEGA; Popart; Arlequin	PCA; neighbor joining; pairwise Fst; mismatch analysis; number of haplotypes	A; B; C; D; E	Achilli et al.(2012)	China	East Asia	2023
41	Haplotype diversity in mitochondrial DNA reveals the multiple origins of Tibetan horse	(Yang et al., 2018)	[54]	Tibetan	Population structure analysis, Phylogenetic relationships, ancestral source	None	Blood	721	1329	2050	Partial D-loop Region	722	15,436 to 15,856	421	Sanger	Network; MEGA; Phylip; Muscle; DnaSP; BioEdit; MrBayes	number of haplotypes; nucleotide diversity; haplotype diversity; median joining; Bayesian method; polymorphic sites	A1;A3;A4;A5;A6;A7;B1;B2;C1;C2;D1;D2;D3;E;F1;F2;F3;G;K;X4	Cieslak et al.(2010)	China	East Asia	2018
42	Insight into the genetic diversity of Selle Français horse populations based on whole D-loop sequencing of mitochondrial DNA	(Ropka-Molik et al., 2024)	[55]	Selle Français; Arabian; Barb	Population structure analysis, Conservation strategy	None	Hair	113	0	113	Whole D-loop Region	1192			Sanger; 3500x1 capillary sequencer	BLAST; GeneMapper; FinchTv; MEGA; iTOL; PopArt	Number of Haplotypes; neighbor joining; maximum likelihood; median joining	A; B; G; L	Achilli et al.(2012)	Algeria; France	North Africa; Western Europe	2024
43	Investigation of Genetic Structures of Coloured Horses by mtDNA D-loop Sequence Analysis in Turkey	(Koseman et al., 2019)	[56]	Turkish Coloured Horse	Population structure analysis, Phylogenetic relationships	None	Blood	28	0	28	Partial D-loop Region	519			Sanger; Genetic Analyzer ABI 3500	MEGA; Sequencher; Bioedit	Polymorphic sites; neutrality test; maximum composite likelihood; mutation parameter; nucleotide diversity; number of haplotypes	A;C;D;E;I;L;M;N;P;Q	Achilli et al.(2012)	Turkey	Western Asia	2019
44	Local origin or external input: modern horse origin in East Asia	(Ning et al., 2019)	[57]	East Asian	Population structure analysis, Phylogenetic relationships, Domestication History	None	Blood/Hair/Buccal swabs	1582	2064	3646	Partial D-loop Region	385	15,450 to 15,834	247	Sanger	DNASTAR; MrBayes; Modeltest; HapStar; Beast; Arlequin; SPSS; Surfer	Bayesian method; maximum parsimony; AMOVA; PCA; Pearson test	A; B; C; D; E; F; G; H; I; K;J; L; M; N; O;P; Q; R	Achilli et al.(2012)	China	East Asia	2019
45	Maternal and paternal genetic variation in Estonian local horse breeds in the context of geographically adjacent and distant Eurasian breeds	(Sild et al., 2019)	[58]	Estonian Native; Estonian Heavy Draught; Arabian; Altai; Finnhorse; Latvian; Tori; Trakehner; Yakutian	Population structure analysis, Conservation strategy, Phylogenetic relationships	Y Chr	Blood/Hair	259	0	259	Partial D-loop Region	509	15,343 to 15,852		Sanger; dideoxy sequencing	Genaiex; Network; DNASP	Polymorphic sites; haplotype diversity; nucleotide diversity; Tajima's D; median joining; number of haplotypes	A; B1; X3c; D2; D3; K; Gx4; I; E; X2	Cieslak et al.(2010)	Estonia; Russia	Eastern Europe	2019
46	Maternal lineages in native Canadian equine populations and their relationship to the Nordic and Mountain and Moorland pony breeds.	(Prystupa et al., 2012)	[59]	Lac La Croix; Newfoundland; Canadian; Sable Island; Connemara; Dale; Dartmoor; Eriskay; Exmoor; Fell; Highland; Kerry Bog; New Forest; Welsh; Fjord; Icelandinc; Shetland; Caspian; Haflinger; Mongolian; Clydescal; Standardbred; Saint Pierre et Miquelon; Grand Turk	Conservation strategy, Population structure analysis, Phylogenetic relationships	None	Blood/Hair	281	0	281	Partial D-loop Region	421		378	Sanger; 3130xl Genetic Analyzer	Seqman; Clustal; MEGA; Blast; DNASP; Arlequin; Network; Paupart; MrBayes;	Haplotype diversity; nucleotide diversity; pairwise difference; median joining; maximum parsimony; maximum likelihood; bayesian method; number of haplotypes; polymorphic sites;	A; B; C; D; E; F	Jansen et al.(2002)	Canada; United Kingdom	North America; Northern Europe	2012
47	Maternal phylogenetic relationships and genetic variation among Arabian horse populations using whole mitochondrial DNA D-loop sequencing	(Khanshour et al., 2013)	[5]	Arabian	Population structure analysis, Phylogenetic relationships, Pedigree verification	None	Hair	251	0	251	Whole D-loop Region	951	15,440 to 16,108; 16,377 to 16,642		Sanger; ABI 3130xl genetic analyser	MEGA; DNASP; Network; Phylip; BLAST;	polymorphic sites; nucleotide diversity; average number of nucleotide differences; Neighbor joining; median joining; PCOA; Pairwise Fst; number of haplotypes; AMOVA	A; B; C; D; E; G; I; L; M; N; P; Q; R	Achilli et al.(2012)	Syria	Western Asia	2013
48	Microevolution operating in domestic animals: evidence from the Colombian Paso horses	(Novoa-Bravo et al., 2021)	[60]	Colombian Paso	Population structure analysis, Conservation strategy, Phylogenetic relationships	Microsatellites; Phenotypic analyses	Hair	195	466	661	Partial D-loop Region	500		345	Sanger; ABI PRISM 3700 capillary sequencer	Bioedit; Clustal; Splitstree; Jmodeltest; MrBayes	Median joining; Bayesian method; Number of haplotypes;	A; B; E; F; G; L; M; N	Achilli et al.(2012); Jansen et al.(2002)	Colombia	South America	2021
49	Mitochondrial and pedigree analysis in Przewalski's horse populations: Implications for genetic management and reintroductions	(Liu et al., 2014)	[61]	Przewalski	Conservation strategy, Phylogenetic relationships, Population structure analysis	Pedigree	Fecal	105	0	105	Partial D-loop Region	512		488	Sanger; ABI PRISM377 sequencer	DNASP; Clustal; DNAman; Arlequin	Haplotype diversity; nucleotide diversity; AMOVA; pairwise Fst; number of Haplotypes;	Not Mentioned		China	East Asia	2014
50	Mitochondrial diversity in mountain horse population from the South-Eastern Europe	(Yordanov et al., 2017)	[62]	Autochtonous bulgarian	Population structure analysis, Conservation strategy, Phylogenetic relationships	None	Hair	121	0	121	Partial D-loop Region	600			Not Mentioned	MEGA; Network; Darwin; DnaSP	Number of Haplotypes, nucleotide diversity, average number of nucleotide differences, polymorphic sites, Haplotype diversity, Neutrality test; median joining; PCOA; genetic distance	A;B;C;D;E;G;I;J;L;M;N;O;P;Q	Achilli et al.(2012)	Bulgaria	Southern Europe	2017
51	Mitochondrial D-loop sequence variation among Hucul horse	(Czerneková et al., 2013)	[63]	Hucul	Population structure analysis, Conservation strategy, Phylogenetic relationships	None	Blood	165	26	191	Partial D-loop Region	700			Sanger; ABI PRISM 3130 Genetic Analyzer	Clustal; DNASP; Phylip	Neighbor joining; number of haplotypes; polymorphic sites; haplotype diversity; nucleotide diversity;	A; B; I; J; L; M; P; Q	Achilli et al.(2012); Jansen et al.(2002)	Czech	Eastern Europe	2013
52	Mitochondrial D-loop sequence variation and maternal lineage in the endangered Cleveland Bay horse	(Dell et al., 2020)	[64]	Cleveland Bay	Phylogenetic relationships, Population structure analysis, Conservation strategy	None	Hair	96	0	96	Partial D-loop Region	479			Sanger; 3730xl 96 capillary DNA analyser	Geneious; DnaSP;BLAST	Haplotype diversity; nucleotide diversity; average number of nucleotide differences; pairwise fst; neutrality test; polymorphic sites; genetic distance; Neighbor joining; number of haplotypes	A1;A2;A3;A4;A5;B1;B2;C1;C2;D1;D2;D3;E;F1;F2;F3;G	Jansen et al.(2002)	United Kingdom	Northern Europe	2020
53	Mitochondrial DNA and Y chromosome reveal the genetic structure of the native Polish Konik horse population	(Musiał et al. 2024)	[65]	Polish Konik	Population structure analysis, Phylogenetic relationships, Pedigree verification	Y Chr	Blood/Hair	233	0	233	Whole D-loop Region	1192			Sanger	BLAST; FinchTV; DNASP; MEGA; iTOL; PopArt	Neighbor joining; median joining; number of haplotypes	A;B;E;J;G;R	Achilli et al.(2012)	Poland	Eastern Europe	2024
54	Mitochondrial DNA D-loop hyper-variable region 1 variability in Kurdish horse breed	(Nikbakhsh et al., 2023b)	[66]	Kurdish Horse	Population structure analysis, Phylogenetic relationships	None	Blood	29	0	29	Partial D-loop Region	509		294	Sanger; ABI PRISM 3130 Genetic Analyzer	Clustal; Dnasp; MEGA; Bioedit; BLAST	Number of haplotypes; polymorphic sites; Haplotype diversity; Nucleotide diversity; Neutrality test; Neighbor joining	Not Mentioned		Iran	Western Asia	2023
55	Mitochondrial DNA D-loop sequence diversity and origin of Chinese pony breeds (Equus caballus)	(Yang et al., 2012)	[67]	Chinese	Population structure analysis, Phylogenetic relationships	None	Blood	136	13	149	Partial D-loop Region	343	15,476 to 15,818		Sanger; dideoxy chain termination technique with [35S]dATP.	DNASTAR; Clustal; DNASP; Network	Haplotype diversity; nucleotide diversity; median joining; number of haplotypes; polymorphic sites; neighbor joining	A; B; C; D; E; F	Jansen et al.(2002)	China	East Asia	2012
56	Mitochondrial DNA D-loop sequence variation in maternal lineages of Iranian native horses	(Moridi et al., 2012)	[6]	Arabian; Turkoman; Caspian Miniature; Sistani; Kurd	Population structure analysis, Phylogenetic relationships	None	Not Mentioned	95	0	95	Partial D-loop Region	600		247	Sanger; ABI 3730XL DNA analyzer	BioEdit; Clustal; DNASP; Network	haplotype diversity; number of haplotypes; Nucleotide diversity; Polymorphic sites; Median joining;	A.B1.D2.D3.E.F.G2.G3.I.K2.K2b;K3;X2;X2b;X3cl	Cieslak et al.(2010)	Iran	Western Asia	2012
57	Mitochondrial DNA genetic variations among four horse populations in Egypt	(Othman et al., 2017)	[68]	Arabian; baladi; Thoroughbred	Population structure analysis, Phylogenetic relationships	None	Blood	72	0	72	Partial D-loop Region	384			Not Mentioned	Bioedit; DnaSP; Mega	Polymorphic sites; number of haplotypes; Haplotype diversity; average number of nucleotide differences; Nucleotide diversity; genetic distance; Neighbor joining	Not Mentioned		Egypt	North Africa	2017
58	Mitochondrial DNA lineages of Italian Giara and Sarcidano horses	(Morelli et al., 2014)	[69]	Giara; Sarcidano	Population structure analysis, Phylogenetic relationships	None	Blood	40	1192	1232	Partial D-loop Region	397	15,382 to 15,778	247	Sanger; ABI Prism 377 DNA Sequencer	Bioedit; Arlequin; Statistica;	gene diversity; nucleotide diversity; AMOVA; pairwise difference; F-statistics; polymorphic sites; median joining; Harpending's raggedness index; Tajima's D; Fu's Fs; haplotype diversity; Neighbor joining	D; F; H; I; L; M; N; Q; R	Achilli et al.(2012)	Italy	Southern Europe	2014
59	Mitochondrial DNA sequencing illuminates genetic diversity and origin of Hunagrian Nonius horse breed and his relatives - Danubian horse and Serbian Nonius	(Yordanov et al., 2023)	[70]	Danubian Nonius; Hungarian Nonius; Serbian Nonius	Population structure analysis, Phylogenetic relationships	None	Hair	93	6	99	Partial D-loop Region	665	15,434 to 16,098	608	Sanger; Plateseq kit	MEGA; Network; XLSTAT; DnaSP	Median joining; PCA; polymorphic sites; number of haplotypes; haplotype diversity; nucleotide diversity; average number of nucleotide differences; Z test; Tajima's D; Fu's Fs; Li's D	M;L;G; O;P;E;D	Achilli et al.(2012)	Hungary	Eastern Europe	2023
60	Mitochondrial DNA sequencing of Kehilan and Hamdani horses from Saudi Arabia	(Abdullah Sheikh, 2023)	[71]	Kehilan; Hamdani	Population structure analysis, Phylogenetic relationships, Conservation strategy	None	Blood	2	25	27	Whole mtDNA	16660			Sanger	CodonCodeAligner; MEGA; DNASP; Network	Neighbor joining; median joining; maximum likelihood; number of haplotypes	Not Mentioned		Saudi Arabia	Western Asia	2023
61	Mitochondrial DNA Survey Reveals the Lack of Accuracy in Maremmano Horse Studbook Records	(Andrea Giontella et al., 2020)	[72]	Maremmano	Pedigree verification, Population structure analysis, Conservation strategy, Phylogenetic relationships	None	Blood	92	0	92	Partial D-loop Region	610	15,491 to 16,100		Sanger	Sequencher; Network; Endog; Pedigree Viewer	Haplotype diversity; Average relatedness; Nucleotide diversity; polymorphic sites; Number of haplotypes; median joining	A;B;C;D;E;G;H;I;J;L;M;N;O;P;Q;R	Achilli et al.(2012)	Italy	Southern Europe	2020
62	Mitochondrial DNA variation in the Italian Heavy Draught Horse	(Lancioni et al., 2020)	[73]	Italian Heavy Draught	Population structure analysis, Conservation strategy, Phylogenetic relationships	None	Blood	52	568	620	Partial D-loop Region	610	15,491 to 16,100	206	Sanger	Sequencher; DnaSP; Network; Arlequin; XLSTAT	Haplotype diversity; Polymorphic sites; pairwise FST; PCA; genetic distance; nucleotide diversity;average number of nucleotide differences; number of haplotypes; median joining	B;C;E;G;I;L;M;N;P;Q	Achilli et al.(2012)	Italy	Southern Europe	2020
63	Mitochondrial genomes from modern horses reveal the major haplogroups that underwent domestication	(Achilli et al., 2012)	[9]		Population structure analysis, Phylogenetic relationships	None	Not Mentioned	83	0	83	Whole mtDNA	16660			Sanger; ABI 3730 sequencer	Sequencher; BEAST; PAML; DnaSP; mtPhyl; CODEML; TRACER;	Bayesian method; maximum parsimony; maximum likelihood; nucleotide diversity; synonymous mutation rate;	___________				2012
64	Mitochondrial Profiles of the East Bulgarian and the Pleven Horse Breeds	(Hristov et al., 2020)	[74]	East Bulgarian; Pleven	Population structure analysis, Phylogenetic relationships	None	Hair	50	0	50	Partial D-loop Region	640			Sanger; Plateseq kit	MEGA; DnaSP	Number of haplotypes; Haplotype diversity; nucleotide diversity;Neutrality test; Median joining; average number of nucleotide differences	A; B; C; G; L; N; Q; R	Achilli et al.(2012)	Bulgaria	Southern Europe	2020
65	Mitochondrial Whole D-Loop Variability in Polish Draft Horses of Sztumski Subtype	(Myćka et al., 2022)	[3]	Polish Draft Horse	Population structure analysis, Conservation strategy, Phylogenetic relationships	None	Blood/Hair	72	52	124	Whole D-loop Region	1192			Sanger; Genetic Analyzer 3500x1 capillary sequencer	DnaSP; MEGA; PopART; BLAST; FinchTV	Neutrality test; Nucleotide diversity; Haplotype diversity; polymorphic sites; Neighbor joining; distance between haplotypes (p-distance); number of haplotypes	A;B	Achilli et al.(2012)	Poland	Eastern Europe	2022
66	Modern Northern Domestic Horses Carry Mitochondrial DNA Similar to Przewalski’s Horse	(Kvist et al., 2021)	[75]	Finnhorse; Latvian	Population structure analysis, Phylogenetic relationships	None	Blood/Hair	5	12	17	Partial mtDNA	6039			Sanger	MEGA	maximum likelihood	F	Achilli et al.(2012)	Finland	Northern Europe	2021
67	Molecular phylogeny of Indian horse breeds with special reference to Manipuri pony based on mitochondrial D-loop	(Devi et al., 2013)	[76]	Manipuri	Population structure analysis, Phylogenetic relationships, Conservation strategy	None	Blood	11	94	105	Partial D-loop Region	247	15,494 to 15,740		Sanger; ABI 3500 DNA sequencer	Chromas; Clustal; Arlequin; Network; DNASP	Median joining; AMOVA; Haplotype diversity; nucleotide diversity; pairwise Fst; number of haplotypes	A; B; C; D; E; F; G	Jansen et al.(2002)	India	Central Asia	2013
68	Population Genetic Analysis of the Estonian Native Horse Suggests Diverse and Distinct Genetics, Ancient Origin and Contribution from Unique Patrilines	(Castaneda et al., 2019)	[77]	Estonian Native	Population structure analysis, Conservation strategy, Phylogenetic relationships	Microsatellites; Y Chr; DMRT3 allele	Hair	9	215	224	Partial D-loop Region	421		353	Sanger; ABI PRISM 377	Genealex; Phylip; MEGA; SplitsTree; Structure; Clumpp; Distruct	Number of Haplotypes; neighbor joining	C;D;L;M;P	Achilli et al.(2012)	Estonia	Eastern Europe	2019
69	Reconstruction of the Major Maternal and Paternal Lineages in the Feral New Zealand Kaimanawa Horses	(Sharif et al., 2022)	[78]	Kaimanawa	Population structure analysis, Conservation strategy, Phylogenetic relationships	SNP; Y Chr	Hair	96	81	177	1187 SNP mt-variants				Neogen GeneSeek Genomic Profiler Equine v4 Array (75K) (Not Sequencing)	DnaSP; MEGA; Network; Arlequin; PLINK	Haplotype diversity; nucleotide diversity; number of haplotypes; polymorphic sites; average number of nucleotide differences; theta; Maximum likelihood; median joining	Not Mentioned		New Zealand	Oceania	2022
70	Short communication. mitochondrial DNA diversity of the founder populations of the Asturcón pony	(Alvarez et al., 2013)	[79]	Asturcon	Population structure analysis, Phylogenetic relationships	None	Blood	42	0	42	Partial D-loop Region	380			Sanger; ABI 3130 DNA sequencer	Clustal; MEGA; Arlequin	AMOVA; Haplotype diversity; nucleotide diversity; polymorphic sites; number of haplotypes; pairwise Fst;	A; C; D; G	Jansen et al.(2002)	Spain	Southern Europe	2013
71	Some maternal lineages of domestic horses may have origins in East Asia revealed with further evidence of mitochondrial genomes and HVR-1 sequences	(Ma et al., 2018)	[80]	East Asian	Population structure analysis, Phylogenetic relationships	None	Blood	31	317	348	Whole mtDNA	16660			Sanger; ABI 3730xl Genetic analyser	MitoToolPy; DomeTree; Network; DnaSP; Figtree	Haplotype partitionning; number of haplotypes; median joining	A;B;C;D;E;G;H;I;J;K;L;M;N;O;P;Q;R	Achilli et al.(2012)	China	East Asia	2018
72	The origin of Chinese domestic horses revealed with novel mtDNA variants	(Yang et al., 2017)	[81]	Chinese	Phylogenetic relationships, Population structure analysis	None	Blood	745	1204	1949	Partial mtDNA	3631	15,494 to 15,740	247	Not Mentioned	Network; DnaSP; Arlequin; Beast; Modeltest; Tracer; Figtree; MEGA	Haplotype diversity; nucleotide diversity; Neutrality test; median joining; CHN-a molecular diversity; Bayesian method; number of haplotypes	A1;A2;A3;A4;A5;A6;A7; B1;B2;C1;C2;D1;D2;D3;D4; E;F1;F2;F3;G; H1;H2;I	Jansen et al.(2002)	China	East Asia	2017
73	Thoroughbred racehorse mitochondrial DNA demonstrates closer than expected links between maternal genetic history and pedigree records	(Bower et al., 2012)	[82]	Thoroughbred	Pedigree verification, Phylogenetic relationships	Pedigree	Blood/Hair	196	100	296	Partial D-loop Region	342			Sanger; ABI 3100 Genetic Analyzer	MEGA; Clustal; PHYML; Modeltest; PAUP; Network	number of haplotypes; polymorphic sites; median joining; maximum likelihood; AMOVA; PCA;	A; B; C; D; F; G; H; I ; J; K; L; M; N; O; P; Q		England	Northern Europe	2012
74	Variability analyses of the maternal lineage of horses and donkeys	(Santos Alves et al., 2021)	[83]	Brazilian native	Population structure analysis, Phylogenetic relationships, Conservation strategy	None	Hair	310	24	334	Partial D-loop Region	544			Sanger; ABI 3130 DNA sequencer	BioEdit; MEGA; Modeltest; DAMBE; DnaSP; PopART; Arlequin; MrBayes; RAxML	Haplotype diversity; nucleotide diversity; polymorphic sites; pairwise fst; number of haplotypes; Bayesian method; maximum likelihood; median joining	Not Mentioned		Brazil	South America	2021
75	Variability of mitochondrial DNA D-loop sequences in Zabaikalskaya horse breed	(Khrabrova et al., 2021)	[84]	Zabaikalskaya	Population structure analysis, Phylogenetic relationships	None	Hair	31	316	347	Partial D-loop Region	530	15,471 to 16,000		Sanger; ABI 3130xl genetic analyser	BioEdit; MEGA	Number of haplotypes; polymorphic sites ; Neighbor joining; Maximum composite likelihood	B;C;G;H;L;M;Q;R	Achilli et al.(2012)	Russia	Eastern Europe	2021
76	Whole-loop mitochondrial DNA D-loop sequence variability in Egyptian Arabian equine matrilines	(Hudson, 2017)	[85]	Arabian	Pedigree verification, Phylogenetic relationships, Population structure analysis	None	Blood	126	0	126	Whole D-loop Region	1192			Sanger; 3730xl capillary sequencer	Geneious; Muscle; MEGA; MrBayes; R	Number of haplotypes; haplotype diversity; nucleotide diversity; average number of nucleotide differences	A;D3;F;I;K3;X2;X3	Cieslak et al.(2010)	Egypt	North Africa	2017
